# Supplementary material for: General and specific patterns of cortical gene expression as spatial correlates of complex cognitive functioning
Source: Hum Brain Mapp. 2024 Mar 15;45(4):e26641. doi: 10.1002/hbm.26641 (PMC10941541; doi:10.1002/hbm.26641)
Supplement: Supplementary file 2 — DATA S2: Supporting Information. [file HBM-45-e26641-s002.xlsx]

## Sheet: Component loadings
Note: Component loadings for Components 1 and 2 after varimax rotation
Gene	Component 1	Component 2
GDA	0.563	-0.747
SCN3A	0.381	-0.565
SCN3B	0.725	-0.625
GFER	0.228	-0.107
RPLP2	-0.024	-0.609
PIP5KL1	-0.571	0.389
RPLP1	-0.176	-0.164
BTBD3	-0.893	-0.101
ACAA2	0.125	-0.749
TMEFF2	0.405	-0.813
TMEFF1	0.527	0.124
TFPT	0.232	-0.791
SCN2B	-0.472	0.026
UGCG	-0.268	0.284
SCN2A	0.05	-0.514
GEM	0.133	-0.441
BTBD9	0.199	-0.603
HSD11B1	-0.847	0.07
HSD11B2	-0.391	-0.053
SCN1A	-0.688	0.673
RALGPS2	0.286	-0.724
SCN1B	-0.598	0.72
ACACA	0.575	-0.118
PPAPDC1B	-0.534	-0.761
PPAPDC1A	0.394	-0.743
GGN	0.715	-0.245
GNGT2	-0.591	0.436
LOC441666	-0.263	-0.641
PARP8	0.135	-0.624
PP13	-0.035	0.661
PARP3	-0.723	-0.075
POP4	-0.15	-0.842
PARP2	-0.757	-0.468
POP7	-0.444	-0.447
GFAP	0.097	-0.571
BCKDK	0.5	-0.546
GHR	0.511	-0.692
PARVG	0.122	-0.663
AIFM3	-0.731	0.095
AIFM2	0.565	-0.284
ANP32E	-0.366	-0.802
FLJ10038	-0.849	0.029
SLC3A2	-0.153	-0.724
RHOXF2B	-0.219	0.503
DUXAP10	0.015	-0.085
BRWD3	-0.76	0.37
PARVB	0.36	-0.509
PARVA	0.267	-0.531
SCML4	0.793	0.216
ECEL1	0.376	-0.545
LOC401321	-0.304	0.343
DOM3Z	-0.762	-0.076
PARS2	-0.366	-0.25
DHCR7	-0.259	-0.791
GLA	-0.677	-0.298
QRFPR	-0.586	0.58
SPATA20	-0.182	-0.854
NR2E1	0.608	-0.477
NLRC4	0.514	-0.539
NUDCD3	-0.14	0.257
GALR1	-0.345	0.811
ATG5	-0.648	-0.401
ATG7	0.102	-0.447
SPATA22	0.04	0.654
B3GNTL1	0.245	-0.594
SPATA18	0.248	-0.747
LOC728716	0.406	-0.412
SPATA17	-0.27	-0.293
ARHGDIG	0.536	-0.543
TFEB	-0.491	0.169
ST8SIA1	-0.844	0.394
EPM2AIP1	-0.884	-0.115
NR2C1	-0.632	0.592
TFEC	0.292	-0.662
SCN9A	0.564	-0.641
ARHGDIA	0.857	-0.267
ARHGDIB	-0.247	-0.758
MEA1	0.127	-0.835
HDAC5	-0.262	0.029
HDAC4	-0.647	0.395
ATF4	-0.923	-0.147
HDAC1	-0.502	-0.205
ST8SIA6	-0.003	0.446
ST8SIA4	0.203	0.484
RGAG1	0.406	-0.088
ST8SIA5	-0.11	0.716
RGAG4	-0.565	-0.416
SCN8A	-0.205	0.803
HDAC9	0.255	-0.143
HDAC8	-0.729	0.222
HDAC7	-0.657	0.122
HINT3	0.11	-0.255
ATL1	0.531	-0.076
HINT1	0.22	-0.7
HINT2	0.122	-0.738
OR1N2	0.44	0.54
SCN7A	0.624	-0.177
IMPDH1	-0.517	-0.094
ACADS	0.509	-0.528
ACADL	0.303	-0.723
GAL	0.285	-0.176
NEXN	-0.696	0.497
GAA	-0.743	-0.581
UGP2	-0.73	-0.099
TFAM	-0.801	0.174
DCLK3	-0.147	-0.234
DCLK2	-0.177	-0.941
SCN5A	0.15	0.504
DCLK1	-0.691	0.411
GBA	-0.101	-0.883
AC011498.3	-0.364	-0.335
AC011498.2	0.67	-0.335
RNF5P1	-0.355	-0.853
SCN4B	-0.767	0.327
LOC729461	0.562	0.316
RNF113A	-0.899	0.126
RAB3GAP2	-0.83	0.148
RAB3GAP1	-0.159	-0.638
NELL1	-0.045	0.129
AC005551.1	0.241	-0.253
NELL2	0.265	-0.617
FST	0.659	-0.151
PPCS	0.102	-0.771
NELF	-0.147	-0.75
WWP1	-0.727	-0.054
FTL	0.016	-0.847
SGPL1	-0.27	-0.143
C5AR1	0.294	-0.552
FRY	-0.439	0.106
OR2D2	-0.129	0.493
NEK6	0.436	-0.68
MDH1	-0.744	0.357
NEK2	0.747	-0.406
ACAT2	-0.13	-0.676
PPAT	-0.001	-0.692
NR1H2	-0.725	-0.082
RP11-63L7.1	-0.053	-0.892
MAML3	0.043	0.706
TYROBP	0.54	-0.437
NR1H3	0.256	-0.747
MAML1	-0.885	-0.011
TM2D3	-0.038	-0.784
SUPT16H	-0.84	0.104
ZFHX2	-0.433	0.164
EID2B	-0.163	-0.6
OR10A2	0.081	-0.11
NUDT9P1	-0.415	-0.328
WASH2P	-0.744	-0.106
STEAP2	-0.754	0.036
STEAP1	-0.102	-0.388
PARD3	0.527	-0.319
LOC728734	-0.42	0.583
NR1D1	-0.804	0.219
NR1D2	-0.949	0.073
MDC1	-0.674	-0.332
IL10RA	-0.031	-0.602
NENF	0.373	-0.344
FYB	0.355	-0.693
LOC728743	-0.253	0.632
TEX9	0.466	-0.133
BLVRA	-0.587	-0.083
FYN	-0.021	-0.436
BLVRB	0.677	-0.451
ATP5A1	-0.548	0.298
WASH3P	-0.782	0.361
LOC728739	0.24	-0.653
APOBEC3G	0.565	-0.26
APOBEC3F	0.262	-0.487
TTC21A	-0.686	-0.384
LSAMP	-0.08	-0.388
PYGO1	0.422	0.323
PYGO2	0.364	-0.147
TAGAP	0.361	-0.405
GFM1	-0.681	0.414
TESC	-0.594	0.272
SPTBN5	-0.642	-0.009
TTC21B	-0.732	0.587
NTPCR	0.317	-0.028
SPTBN4	-0.389	0.612
TET1	-0.236	0.482
PLEKHA4	-0.073	-0.621
PPIE	-0.731	-0.446
TET3	-0.54	0.58
PLEKHA6	-0.738	0.222
PPIG	-0.886	-0.3
PLEKHA5	-0.862	-0.129
PPIB	0.362	-0.678
PLEKHA7	0.041	-0.305
PPIC	-0.114	0.082
PLEKHA9	0.227	0.296
ANTXR2	-0.627	0.396
PHPT1	0.47	-0.823
PLEKHA1	-0.862	0.001
SGPP2	0.179	-0.531
PLEKHB1	-0.31	-0.632
LOC392288	0.344	0.531
ACOT12	0.428	-0.459
ACOT13	-0.26	-0.537
TTC23L	0.673	0.14
CAMK1G	-0.128	-0.708
RALBP1	-0.349	-0.455
PLEKHC1	0.792	-0.349
ZMIZ2	-0.332	-0.25
CAMK1D	-0.826	-0.085
FRK	-0.112	0.269
CAMK2G	-0.859	0.335
CAMK2D	0.533	-0.612
TEPP	0.857	-0.258
HINFP	-0.616	-0.567
LOC100133299	-0.579	0.107
NEFH	-0.597	0.395
CAMK2B	-0.488	0.535
PPAP2A	-0.853	-0.319
PPAP2B	0.486	-0.588
CAMK2A	0.03	0.204
NEFL	-0.539	0.108
NEFM	-0.505	0.374
PPWD1	-0.865	-0.074
PARK2	0.409	-0.494
ATXN2	-0.782	-0.169
BMPR1B	0.495	-0.447
RPL18	-0.512	-0.47
DND1P2	-0.466	0.45
DND1P1	-0.734	-0.302
RPL13	0.241	-0.313
ACBD7	0.408	-0.459
MALL	0.492	0.111
RPL12	0.168	-0.79
PTPRJ	0.422	-0.004
OPA3	-0.247	0.168
PTPRK	-0.192	0.146
OPA1	-0.285	-0.252
PTPRM	-0.514	-0.391
PTPRF	0.19	-0.912
FAM108C1	0.212	-0.371
PTPRG	0.258	-0.794
PTPRH	-0.507	0.284
PTPRR	0.428	-0.635
PTPRU	0.353	-0.029
PTPRO	0.234	-0.663
PTPRQ	0.487	0.101
OR10K1	-0.473	0.07
SDHAF2	-0.848	-0.307
PVRL1	0.523	-0.103
PVRL3	0.167	-0.315
PVRL2	0.644	-0.332
RANBP17	-0.362	0.618
MAOA	0.367	-0.566
MAOB	0.598	-0.595
HGF	0.583	-0.332
FAM108A4	-0.647	0.387
HSPA12A	-0.497	0.066
HSPA12B	-0.196	-0.184
MAP2	-0.007	-0.447
FAM90A12P	-0.601	-0.2
MAP4	-0.601	-0.6
NUTF2	0.723	-0.473
MAP6	0.288	-0.482
MAP9	-0.821	0.378
ASPDH	-0.056	0.557
UFC1	0.144	-0.913
MAPT	-0.398	-0.635
ARHGEF3	-0.527	0.133
ARHGEF2	-0.77	-0.141
ARHGEF7	-0.883	0.127
ARHGEF6	-0.419	-0.312
ARHGEF5	0.693	-0.013
GMEB1	-0.441	0.044
HN1	0.337	-0.849
RP11-466F5.8	0.038	0.35
CYBRD1	0.698	-0.1
GNG13	0.382	0.617
HK2	-0.194	-0.695
RPL35	0.371	-0.628
RPL36	0.825	-0.169
NLRX1	0.301	0.508
RPL37	0.198	-0.468
GNG12	0.42	-0.691
RPL38	-0.002	-0.129
RPL39	0.71	-0.071
RPL30	0.173	-0.104
MTCP1NB	-0.477	-0.215
RPL32	0.176	-0.595
RPL34	-0.438	-0.407
MAS1	-0.118	0.648
SLC4A8	-0.825	0.421
SLC4A7	-0.55	-0.438
SLC4A9	-0.478	0.631
RANBP3L	0.573	-0.56
EXPH5	-0.24	0.123
RPL26	-0.349	-0.551
RPL27	0.668	-0.31
RPL29	0.627	-0.434
GNG10	0.229	-0.633
CTNNAL1	-0.863	0.17
LOC728819	-0.495	-0.063
SH2D5	-0.028	-0.842
LONRF3	-0.045	0.562
LONRF2	-0.145	-0.504
MATK	-0.469	-0.248
OR2L8	-0.519	0.295
OR2L3	-0.618	0.452
OR2L2	-0.648	0.327
LYSMD4	-0.654	0.635
TLR10	0.292	-0.099
OR2M4	-0.707	0.21
PIP5K1B	-0.57	-0.064
WWC1	0.247	-0.467
PIP5K1C	-0.033	0.465
CCRL2	-0.133	0.091
HDC	0.761	-0.19
CABLES2	-0.466	0.366
CSF2RA	0.628	-0.325
CABLES1	0.178	-0.031
NFX1	-0.811	-0.199
MRC1L1	0.241	-0.788
IPO5	-0.364	0.559
HBM	0.77	-0.053
NR3C2	-0.792	0.444
NFYC	-0.849	0.039
NR3C1	-0.807	0.47
ESYT1	-0.669	-0.11
UFM1	-0.358	-0.783
SCLT1	-0.799	0.321
HCK	0.73	-0.133
DACH1	-0.191	0.095
LOC650095	-0.241	-0.542
DACH2	0.34	-0.802
HBZ	0.721	-0.129
ZRANB1	-0.925	-0.14
ZRANB3	0.362	-0.546
TBL1X	-0.024	0.297
TBL1Y	-0.259	0.222
ADCY1	-0.234	0.616
ADCY2	0.434	-0.58
ADCY7	0.747	-0.378
ADCY8	-0.179	-0.084
OVCH1	0.037	-0.54
TAF7L	0.66	-0.574
RTBDN	0.72	-0.528
KIAA0947	0.002	-0.801
TAF9B	0.27	-0.549
FCER1G	0.083	-0.578
ADPRH	-0.258	0.33
CHCHD10	0.091	0.413
PSORS1C1	0.389	-0.663
COPS4	0.02	-0.893
CAMKK1	-0.663	0.065
CAMKK2	-0.649	0.46
LOC440461	-0.238	0.384
RESP18	-0.449	-0.742
LOC440459	-0.916	0.079
NR2F2	0.171	-0.531
NR2F1	-0.1	0.348
MED8	-0.139	-0.725
MED9	-0.672	0.324
MECR	-0.042	-0.862
MEG3	-0.721	-0.203
ADCY9	-0.553	0.592
OPN3	-0.418	0.449
OPN4	-0.527	-0.523
KLHL2	-0.235	-0.788
KLHL1	0.158	-0.813
KLHL8	-0.684	-0.229
KLHL9	-0.274	0.422
PARD3B	0.565	-0.421
SLC4A4	0.667	-0.481
SLC4A3	0.515	-0.694
SDHAP1	-0.821	-0.033
IQCK	0.145	-0.803
ARNTL	-0.855	-0.072
MEPE	0.1	-0.801
IQCJ	0.431	-0.539
IQCC	-0.759	0.154
OR2Z1	0.364	0.237
COPZ2	0.065	-0.176
DSCAML1	-0.254	0.474
PTPLB	-0.194	0.434
PTPLA	0.058	-0.807
SLC30A3	0.168	-0.454
AXIN2	-0.191	-0.714
SLC30A9	-0.507	-0.691
AXIN1	-0.226	-0.244
MEST	0.592	-0.357
MAFG	0.413	-0.687
PARD6A	-0.306	-0.243
MAFF	-0.367	-0.231
PARD6B	-0.835	0.153
NFE2	0.709	0.119
PTPN3	0.306	-0.12
MAFB	-0.558	0.48
PTPN2	-0.781	0.412
PTPN5	-0.795	-0.461
PTPN4	-0.124	0.531
GLS	-0.852	0.151
PARD6G	-0.769	-0.157
KIAA0913	-0.478	0.196
ECHDC2	-0.642	-0.303
ECHDC3	0.798	-0.436
GSS	-0.125	-0.908
GSR	-0.559	-0.2
TDO2	-0.72	-0.288
LOC392145	0.316	-0.834
TTC39C	-0.446	0.728
TTC39B	-0.556	0.727
TTC39A	-0.812	0.213
KIAA0907	-0.825	0.172
RASL12	-0.199	-0.64
GRP	0.574	-0.527
GRN	0.026	-0.762
PPAPR3	0.278	-0.512
BUB1B	-0.202	0.077
PPAPR5	0.41	-0.481
HAGHL	-0.201	0.384
MAL2	0.24	0.018
RTN4RL1	0.107	-0.632
RSAD1	-0.836	0.14
NFIX	-0.671	0.336
SH3GLB2	0.104	-0.683
SH3GLB1	0.236	-0.676
RTN4RL2	0.315	-0.34
PTPRC	0.264	-0.684
PTPRE	-0.433	0.431
PTPRA	0.26	-0.849
NFIC	-0.437	0.535
NFIA	0.265	-0.371
NFIB	0.44	-0.403
H2BFXP	-0.753	-0.239
MC1R	-0.367	0.567
ILK	-0.612	-0.057
CCR10	-0.361	0.498
INA	-0.593	0.617
F8	-0.54	-0.295
F7	0.02	0.463
CD320	-0.328	-0.023
F5	0.341	-0.073
MADCAM1	-0.477	0.562
ARL8B	-0.56	0.264
SLC30A10	0.725	-0.529
KIAA1919	0.253	0.06
IL17D	0.558	-0.274
PEA15	0.562	-0.764
SULT4A1	-0.114	0.698
LAPTM4B	-0.89	0.167
MCPH1	-0.753	-0.06
GHDC	-0.579	-0.072
GK	-0.603	0.578
OPRM1	0.464	-0.624
KCNAB3	-0.808	0.488
KCNAB2	-0.552	-0.133
DPP10	0.212	-0.772
ARL5A	-0.754	0.131
IHH	0.129	-0.508
KDELR3	-0.27	-0.717
HYAL1	-0.049	0.368
AR	-0.332	0.687
HYAL3	-0.064	-0.328
HIST1H1D	0.062	0.861
HIST1H1A	-0.193	0.372
CNPY1	-0.01	-0.535
SORT1	-0.773	0.179
ARL4C	-0.477	0.628
C3	0.505	-0.382
OPRK1	0.498	-0.676
C5	-0.044	-0.763
AP001816.1	-0.013	-0.68
SCAF11	-0.728	0.298
LRRTM4	0.055	-0.471
LRRTM3	-0.699	0.024
LRRTM1	0.579	0.295
EXOC4	-0.122	-0.76
EXOC6	0.259	-0.593
OPRL1	-0.696	-0.092
CS	-0.266	0.764
AC110754.1	-0.79	0.373
NTNG1	-0.354	0.574
NTNG2	0.362	-0.62
LOC391334	0.085	-0.605
MC4R	-0.031	-0.303
CD302	0.53	-0.478
PRC1	-0.842	-0.039
LOC730268	-0.863	-0.092
IDE	-0.744	0.523
KNTC1	-0.36	-0.653
TXLNB	0.49	-0.689
LZTFL1	-0.32	0.269
FDFT1	-0.259	-0.87
IDS	0.493	-0.595
CYGB	0.613	-0.033
BEND4	0.739	0.185
BEND6	-0.806	0.408
BEND5	-0.243	-0.222
BEND7	-0.606	-0.145
POLR2J4	-0.395	-0.753
PRCP	-0.725	-0.474
ABCA9	-0.28	0.684
MAPKAPK3	0.368	-0.57
MAPKAPK2	-0.443	-0.525
ABCA1	0.527	-0.338
LOC400027	0.735	-0.295
ABCA4	0.071	0.271
ABCA6	-0.93	0.16
ABCA5	-0.788	0.081
TTYH3	0.464	-0.323
KDELC1	-0.818	0.246
HIST1H4A	-0.616	0.459
TTYH1	0.577	-0.556
HIST1H4E	-0.615	0.449
HIST1H4C	0.264	0.565
HIST1H4I	-0.114	0.636
HIST1H4G	0.062	0.365
PRB2	-0.875	-0.073
PRB1	-0.806	-0.16
NR4A2	0.245	-0.417
ABCB1	-0.627	-0.285
NR4A3	0.21	-0.529
ABCB7	-0.779	0.245
S100Z	0.35	-0.735
ABCB6	-0.217	-0.901
HILS1	0.511	-0.442
S100B	-0.065	-0.578
FREM3	0.544	-0.354
CXCL13	-0.163	0.679
FREM2	0.379	-0.323
CXCL16	0.54	-0.442
HIST1H3A	-0.445	0.654
NKAPP1	-0.296	0.33
HIST1H3E	0.005	0.409
PC	-0.636	-0.343
AL096711.2	-0.742	0.29
CYC1	-0.686	-0.32
HR	-0.456	0.724
LACE1	-0.062	0.045
LRRFIP1	-0.736	0.121
LOC729683	0.669	-0.268
LOC729680	-0.578	-0.488
NEK10	-0.562	-0.053
NEK11	0.479	-0.584
TXNRD3	0.007	-0.847
SLC47A1	-0.811	0.171
EHBP1L1	0.344	-0.578
SLC47A2	-0.033	0.515
OLR1	-0.672	0.192
KL	0.201	-0.512
KY	0.047	0.547
ZBED1	-0.588	0.26
CYBB	0.262	-0.753
ID2	-0.603	-0.272
ZBED5	-0.916	-0.225
ZBED4	-0.86	-0.176
ID4	0.056	-0.523
OPRD1	-0.422	0.47
IQUB	-0.714	0.152
TRAPPC2L	-0.161	-0.86
NSMAF	-0.916	-0.106
GTPBP1	-0.745	-0.467
GTPBP4	0.046	-0.464
GTPBP3	-0.116	-0.753
CATSPER2	-0.871	-0.118
CATSPER3	-0.296	-0.633
C21orf81	-0.615	-0.416
RAB40C	-0.343	0.662
AC069154.2	-0.44	0.49
EPHB3	0.368	0.268
EPHB4	-0.026	0.249
RAB40B	-0.06	-0.167
MAP3K7IP3	-0.788	0.196
EPHB2	0.032	0.495
EPHB6	-0.427	0.294
NGRN	-0.352	0.609
UTS2D	0.616	-0.304
CELSR2	-0.834	0.181
CELSR1	-0.24	0.201
EPHA3	-0.279	0.151
PXDNL	-0.749	0.478
EPHA5	0.686	-0.001
EPHA7	-0.501	-0.111
EPHA6	0.289	-0.616
TCTA	-0.237	-0.904
EPHA8	0.583	-0.466
C21orf88	0.095	-0.485
MGC2889	-0.075	-0.189
BEGAIN	0.694	-0.218
PRH2	-0.514	0.504
CDCP1	0.449	-0.233
C21orf62	0.514	-0.626
AC136632.1	-0.672	0.253
EFHD2	-0.025	-0.229
TRAPPC6A	-0.153	-0.874
C21orf59	-0.428	-0.588
C21orf56	0.717	-0.406
C21orf57	-0.535	0.085
MBD3	-0.342	0.338
MBD2	-0.642	0.3
LRRC37BP1	-0.511	-0.408
C21orf70	0.442	-0.679
EFHC2	0.493	-0.721
STYK1	0.606	-0.643
EFHC1	-0.63	-0.291
C21orf67	0.605	-0.586
PLA2G7	0.248	-0.54
PLA2G3	-0.27	0.297
PATE2	-0.098	0.638
TG	0.523	-0.667
PREP	-0.67	0.274
TH	0.609	-0.518
LOC202781	0.034	-0.697
PTRHD1	-0.083	-0.895
TPCN1	-0.546	-0.021
C21orf34	0.479	-0.489
C21orf37	-0.142	0.016
LOC728534	-0.14	0.546
APBA1	0.625	-0.444
AC004980.7	-0.602	0.02
MOGAT2	-0.091	0.779
MOGAT1	-0.78	0.47
BIRC3	0.434	-0.804
HYI	0.2	-0.684
LOC728543	-0.344	0.071
PREB	-0.456	-0.79
C21orf45	-0.099	0.438
TMTC1	0.216	-0.794
EFHA2	-0.656	0.608
TMTC4	-0.713	0.347
PLXNA3	0.778	0.194
PLXNA4	-0.693	0.362
SLC22A18	0.549	-0.208
PLXNA1	0.617	-0.436
PRTG	0.673	0.246
SLC22A10	0.147	0.141
ARL10	0.417	-0.708
ARL15	0.599	-0.46
AC013283.1	-0.232	-0.694
SLC22A25	0.493	0.268
PLXNB3	0.328	0.313
SLC22A23	-0.568	0.334
HRK	0.609	0.103
MRGPRF	-0.885	0.197
ARL16	0.482	-0.373
NRSN1	-0.11	0.399
PLXNC1	0.632	-0.553
ADCYAP1R1	0.598	-0.151
COMMD9	-0.321	-0.797
KIAA0664L3	0.449	0.551
PRR7	0.254	-0.509
PRR5	0.732	-0.413
PRR4	-0.75	0.097
PRR3	-0.097	0.06
MTCH1	-0.22	-0.877
PLXND1	0.296	0.226
PABPC1L2A	-0.148	-0.258
MUSTN1	-0.639	0.024
UQCRC2	-0.762	-0.161
PRPH	0.183	0.036
SLC5A4	-0.351	0.666
IGFBP6	-0.519	-0.166
SORL1	-0.665	0.533
SRD5A3	0.001	-0.77
SRD5A1	0.027	-0.408
PROC	0.801	-0.126
GHRH	0.747	0.061
ZADH2	-0.779	0.507
PRNP	0.542	-0.184
COMMD6	0.112	-0.833
RPS27AP11	0.594	-0.652
DTNBP1	0.048	-0.964
PATL1	-0.627	0.302
HRG	-0.363	0.176
PLA2R1	-0.513	0.722
HRC	-0.807	0.054
NGEF	-0.674	0.469
TCP1	0.061	-0.638
CYSTM1	0.288	-0.086
IRF1	-0.11	0.352
PRM1	0.363	0.423
SLC5A6	-0.738	0.531
IRF3	-0.643	-0.397
IGFBP1	0.593	-0.034
IGFBP2	-0.581	0.501
LOC647030	-0.472	-0.674
IGFBP3	0.31	0.523
IGFBP4	0.105	-0.55
IGFBP5	0.549	-0.736
SLC2A4RG	0.489	-0.67
PLEKHM3	-0.724	0.012
PLEKHM2	-0.834	0.156
ANKLE2	0.036	-0.871
MAGED1	0.05	-0.913
CDCA7	0.494	-0.651
CDCA5	-0.143	-0.147
WNT10A	-0.254	-0.117
WNT10B	0.277	-0.887
LOC100133211	0.88	-0.147
ATPIF1	0.271	-0.624
CD226	0.035	-0.319
GGCX	0.451	-0.589
MGAT5B	0.307	0.496
GGCT	0.463	-0.808
HMGCS1	0.119	-0.803
DIDO1	-0.847	-0.09
ADCYAP1	-0.057	-0.354
HADHB	0.021	-0.411
PPPDE2	-0.812	-0.309
MGAT4B	0.5	-0.517
LY6G5B	-0.241	0.783
MGAT4C	0.258	-0.061
CD209	-0.178	0.499
AC073135.1	-0.029	0.529
CD200	-0.058	-0.676
DFNB31	0.169	0.615
CREG2	0.361	-0.518
CREG1	-0.249	-0.613
MAGEH1	-0.019	-0.882
SCN10A	0.331	0.626
TCHH	-0.494	0.552
KIAA1841	-0.296	0.743
MTND4P12	-0.192	-0.212
PLEKHH3	-0.716	0.506
PLEKHH2	0.134	0.283
TCHP	-0.498	0.62
PLEKHG1	-0.659	0.109
DFNB59	-0.838	-0.353
CPT1C	0.695	-0.279
CPT1B	-0.726	0.359
NID1	0.411	-0.176
CPT1A	0.43	0.024
PLEKHF1	-0.601	0.112
LOC729722	-0.421	-0.685
RNASEK	0.217	-0.791
SLC6A20	0.505	0.32
BTRC	-0.094	-0.866
IMPACT	0.076	-0.863
ROMO1	0.708	-0.127
ARMET	-0.01	-0.902
ST3GAL1	0.172	-0.385
ST3GAL3	-0.559	-0.306
UQCR11	0.473	-0.433
SMARCD2	-0.884	-0.075
UNC5B	-0.161	-0.099
ST3GAL5	-0.815	0.353
SMARCD3	0.567	-0.728
UNC5A	-0.251	0.113
SMARCD1	0.507	0.284
LIX1L	0.353	-0.306
ST3GAL6	-0.802	0.477
AKR7A2	-0.003	-0.88
AKR7A3	-0.055	-0.876
UNC5D	0.34	0.176
PSD3	0.051	-0.931
NEIL1	-0.888	0.128
CORO6	-0.359	0.845
CORO7	-0.87	-0.092
IRS1	-0.803	0.293
LOC730144	0.081	-0.734
AFTPH	-0.457	0.629
HERPUD1	-0.929	0.134
CCPG1	-0.817	-0.076
HDDC2	-0.645	-0.653
SLC6A13	-0.148	-0.112
ARMC3	0.299	-0.248
SLC6A15	-0.251	-0.111
ARMC5	0.347	0.538
SLC6A16	0.254	-0.224
SLC6A17	-0.232	0.609
ARMC2	0.221	-0.37
MERTK	0.37	-0.313
CYB5R3	0.137	-0.413
CYB5R4	-0.883	-0.016
CYB5R1	0.276	-0.823
RAB3IP	-0.46	-0.673
CDC42	0.358	-0.675
RASL10A	0.586	-0.533
HMOX1	0.126	-0.577
FIGNL2	0.525	-0.38
RPL23AP64	-0.54	0.262
ADRB2	0.551	-0.591
ADRB1	-0.516	0.541
HHAT	-0.324	0.225
CPSF4	0.205	-0.632
CPSF1	-0.922	0.144
ABLIM2	-0.179	0.231
IRX3	0.596	-0.192
TCAP	0.34	-0.152
ABLIM3	0.651	-0.311
IRX2	0.556	-0.189
PLEKHO1	-0.76	-0.232
DMGDH	0.515	-0.485
PLEKHO2	0.685	-0.213
TRNP1	-0.845	-0.176
CREB3	0.192	-0.687
RNASE6	0.308	-0.672
POLR3GL	-0.27	-0.789
RASL11B	0.515	-0.651
RASL11A	-0.068	0.604
APAF1	-0.04	-0.781
GGA2	-0.91	-0.021
CALHM1	0.393	-0.315
CALHM2	-0.307	-0.742
GGT1	-0.246	0.241
CDC16	-0.086	-0.447
DNASE1L2	-0.466	0.626
RNF212	0.001	0.177
BCL7A	-0.385	0.419
BCL7C	0.505	-0.647
RNF220	-0.731	0.019
TC2N	-0.361	0.632
TBR1	-0.579	0.7
OR1D5	-0.012	-0.639
AC058791.2	-0.805	-0.398
WDFY3-AS2	-0.442	-0.509
PFKFB3	0.532	-0.366
PFKFB2	-0.851	-0.018
CDC34	-0.034	-0.821
TCTEX1D1	-0.916	0.163
RP3-402G11.1	-0.497	0.032
LOC728636	-0.764	-0.192
OSBPL5	0.019	0.741
OSBPL2	-0.9	-0.021
OSBPL3	-0.457	0.294
OSBPL8	0.362	-0.242
OSBPL6	-0.792	0.555
SMYD3	-0.059	-0.717
SMYD4	-0.633	0.381
SMYD2	-0.343	0.026
OR1F1	0.676	0.268
CDC27	0.254	-0.498
ABCG4	-0.364	-0.159
ABCG1	-0.365	0.361
ABCG2	-0.099	0.433
GGT5	-0.527	-0.03
GGT6	0.091	0.721
GGT7	-0.709	-0.103
ABCG5	0.515	-0.233
DZIP1L	-0.515	0.497
JAZF1	0.625	-0.168
SLC46A3	-0.675	0.33
SLC46A1	-0.346	-0.156
PRO2852	-0.827	-0.193
SLC46A2	0.387	0.357
ABCF2	-0.769	-0.342
TAS2R4	-0.748	0.181
TAS2R5	-0.77	-0.004
RNGTT	0.191	-0.691
RBM4B	-0.821	-0.048
ERVMER34-1	-0.322	0.505
TAS2R9	-0.639	0.34
TAS2R8	-0.548	0.373
RBM43	-0.156	-0.56
RASIP1	-0.331	0.209
CYB5A	-0.456	-0.723
CYB5B	-0.032	-0.377
RBM39	-0.803	-0.367
NHP2	0.476	-0.498
WTIP	0.403	-0.802
OR13C5	-0.102	-0.797
CYLD	-0.474	-0.645
OR13C2	0.111	-0.548
ABCD2	-0.26	0.666
RBM24	0.164	-0.56
MCF2	-0.868	0.292
RBM20	-0.605	0.359
TBX1	-0.104	0.806
LOC730234	-0.878	-0.291
ABCC9	-0.306	-0.418
ABCC3	-0.101	0.682
ABCC4	0.129	-0.649
ABCC1	-0.165	0.761
RBM14	-0.79	0.092
RBM15	-0.724	0.342
ABCC8	-0.639	0.61
ABCC5	-0.864	0.18
TBK1	-0.876	-0.025
AADACL1	-0.404	0.764
MAGEL2	-0.626	0.179
SGOL2	-0.741	0.111
LOC649330	-0.4	-0.811
ISCU	-0.762	-0.001
PSMA6	0.318	-0.549
PSMA5	-0.257	-0.888
PSMA4	-0.576	0.178
KIAA1875	-0.547	-0.019
CXADRP3	0.364	-0.413
LOC100133161	-0.854	-0.065
B9D1	0.744	-0.542
CMPK1	-0.815	-0.279
PSMB5	-0.005	-0.821
PSMB7	0.07	-0.861
PSMB6	0.3	-0.664
PSMB1	0.037	-0.843
PSMB2	0.259	-0.705
LOC100133150	-0.914	-0.294
EPHX4	-0.637	0.11
EPHX2	0.191	-0.507
CD276	-0.048	0.18
EPHX1	0.564	-0.376
RAB33A	-0.423	-0.541
PSMC3	-0.351	-0.849
CD274	-0.588	0.604
COQ10B	-0.922	-0.005
KIAA1853	-0.451	0.313
ATG16L1	-0.647	0.638
IGLL3P	-0.89	0.118
SULT2B1	-0.551	0.011
PSPH	0.341	0.169
AC114947.2	-0.659	0.293
LOC100133131	-0.469	0.603
ATP8B1	-0.173	0.788
ATP8B2	-0.753	0.381
PSMD4	-0.326	-0.858
KLK10	0.252	-0.792
PSMD6	-0.858	-0.095
CYS1	0.528	0.068
DUS1L	-0.928	0.113
ATP8B4	0.73	-0.113
ABHD12B	0.035	-0.453
RAB39B	0.226	-0.254
PEBP4	0.013	-0.31
MCM3	0.136	0.067
PSME1	0.701	-0.146
PSME2	-0.014	-0.822
MBL1P	-0.632	-0.048
BTG3	-0.097	-0.218
PSME3	-0.169	-0.726
RTDR1	0.577	-0.548
PSME4	-0.704	0.136
NANOS3	0.664	0.163
CD244	0.65	-0.526
CD247	0.067	-0.385
NANOS1	0.781	-0.362
LACTB	-0.331	-0.671
LOC100133109	-0.33	0.413
PSMG3	-0.545	-0.36
PSMG2	-0.499	0.443
SLC6A7	0.141	0.199
SLC6A6	-0.502	0.614
U47924.1	0.144	-0.321
ATP8A2	0.41	-0.293
IPW	-0.846	0.276
CYB5D2	0.079	-0.867
MGST1	0.626	-0.698
AC021534.2	-0.504	0.442
MGST2	-0.824	0.291
CTD-2037K23.2	0.034	-0.62
VPS54	-0.839	0.154
BTC	0.669	-0.124
FLJ39061	0.398	-0.531
USP54	-0.813	-0.064
FOXF2	0.541	-0.387
C4A	0.032	-0.733
GATM	0.387	-0.272
KIAA0649	0.732	0.005
BSN	0.304	0.087
HACL1	-0.668	0.053
AC087742.2	-0.355	0.572
GAS2	-0.666	0.615
GAS7	-0.744	-0.174
GAS6	-0.429	0.532
PKP1	-0.1	0.536
PKP3	0.23	-0.595
LINC00158	0.286	-0.455
FOXA2	-0.619	0.334
CYP2C19	0.561	-0.285
GAR1	-0.363	-0.812
CYP2C18	0.624	-0.435
USP11	0.333	0.074
USP16	-0.891	-0.217
USP14	-0.195	-0.602
NICN1	0.525	-0.173
USP13	-0.944	-0.039
EGFL7	0.181	0.338
EGFL6	0.264	-0.152
CPXM2	-0.228	0.454
USP28	-0.776	0.394
NAALAD2	-0.862	0.272
AS3MT	-0.747	0.545
LINC00152	0.48	-0.543
USP22	-0.379	-0.624
NECAB3	-0.666	0.214
NECAB2	0.405	-0.831
USP37	-0.227	-0.662
USP36	-0.685	0.145
GPR116P2	0.029	-0.55
USP35	-0.086	-0.522
USP33	-0.771	0.384
USP31	-0.816	-0.098
MID2	-0.79	0.374
PLSCR4	0.569	-0.569
USP46	-0.208	-0.658
GAMT	0.239	-0.528
USP49	-0.575	-0.075
USP42	-0.829	-0.286
USP45	-0.647	0.564
TXNL4A	-0.027	-0.953
USP44	-0.376	0.561
MICB	-0.529	-0.549
MICA	-0.812	-0.285
RP11-61L23.2	-0.1	0.743
MARCO	0.455	-0.378
GPR89C	-0.666	0.368
GPR89B	-0.563	0.603
IL15RA	-0.539	0.628
LOC729852	-0.63	0.031
PKIB	0.455	-0.723
TACC3	-0.034	0.677
PKIA	0.656	-0.701
LOC729859	-0.179	-0.919
TACC1	-0.701	0.298
ARRB2	-0.342	-0.894
DTWD1	-0.102	-0.271
2002-03-01	0.373	-0.528
ARRB1	0.641	-0.184
DTWD2	-0.67	0.514
MIAT	-0.602	0.673
SNTG1	-0.73	0.473
AC022311.1	-0.546	0.555
SNTG2	0.172	-0.776
ADORA2B	0.674	-0.381
ADORA2A	-0.717	0.15
SYCP2	-0.913	0.33
FBXW9	0.419	-0.436
FBXW7	-0.653	0.104
MIA3	-0.9	-0.181
TDRKH	0.466	-0.655
AUTS2	-0.357	0.15
SEC11C	-0.169	-0.765
GOLGA2P3Y	-0.694	-0.173
APEH	0.089	-0.664
OGDHL	-0.728	0.326
FSIP1	-0.074	-0.55
SNTB1	0.552	-0.336
LOC100289060	-0.088	-0.756
APLN	0.417	-0.563
PKN1	-0.303	-0.754
SLC7A14	-0.147	-0.564
SLC7A11	0.584	-0.623
TBCB	0.055	-0.753
CA8	0.525	-0.12
TBCA	0.161	-0.838
PKM2	-0.057	0.522
TBCD	0.179	-0.575
CA7	-0.819	0.1
CA4	0.103	-0.169
CA3	-0.407	0.449
VPS29	0.061	-0.812
CCK	0.188	-0.39
HS3ST5	-0.589	0.437
HS3ST4	-0.417	-0.13
HS3ST2	0.253	0.053
HS3ST1	-0.317	0.828
LOC400657	-0.032	-0.743
SEC16B	-0.527	-0.485
ISLR	-0.435	0.549
CLEC9A	0.016	-0.719
CCS	-0.156	-0.793
VPS35	0.042	-0.649
CD6	0.614	-0.377
FIBIN	0.392	-0.74
CD5	0.425	-0.311
VPS36	-0.587	0.591
CEBPA	0.511	-0.623
CNNM2	-0.875	-0.014
CEBPD	-0.31	-0.016
TXNRD3IT1	0.351	-0.592
CNNM1	-0.558	0.592
SDF2L1	0.319	-0.51
VPS24	0.157	-0.247
MESP1	0.464	-0.774
CBS	-0.211	-0.837
SNTA1	0.207	-0.607
PNMA5	0.646	-0.118
C11orf96	-0.461	-0.345
PNMA3	-0.859	-0.189
LRRC37A4P	-0.725	0.509
C11orf92	0.419	-0.222
OR6C2	0.786	-0.077
DDX11	-0.888	-0.154
APOE	0.561	-0.609
SEMA7A	-0.547	0.776
SULT1A2	-0.358	0.086
APOM	0.552	-0.629
APOO	0.353	-0.305
C11orf87	-0.49	0.12
C11orf84	0.573	-0.268
BCR	0.032	-0.9
PLD6	0.665	-0.607
C11orf83	0.26	-0.734
BYSL	0.036	-0.795
VTI1B	0.047	-0.858
LOC728392	0.136	-0.889
RP11-535K1.1	0.799	-0.089
CAMK4	0.146	-0.204
CAMK1	0.084	0.616
FBXL4	-0.779	0.206
FBXL6	-0.749	0.103
FBXL2	0.575	-0.26
RALYL	-0.339	-0.132
C11orf70	0.166	-0.72
FDX1	-0.86	-0.091
C11orf74	-0.059	-0.634
C11orf75	-0.903	-0.189
CAMKV	0.516	-0.658
SEMA5A	0.084	-0.57
TAL2	-0.033	-0.687
SEMA5B	-0.058	0.664
FBXO6	-0.086	-0.817
C11orf66	0.35	-0.821
FBXO9	-0.914	-0.089
CNKSR2	-0.717	0.15
C11orf61	-0.603	0.193
PLB1	0.4	-0.785
FBXO2	0.52	-0.686
CNKSR3	-0.203	0.027
C11orf63	-0.782	-0.136
FDXR	0.41	-0.557
UBP1	-0.737	0.283
ATP6V0E2	-0.428	-0.737
GBE1	-0.629	-0.235
SEMA6D	-0.758	0.497
PLAU	-0.077	0.594
ATP6V0E1	-0.185	-0.599
FAM207BP	0.033	-0.768
PCDHA5	-0.356	0.389
LOC100127998	-0.442	0.64
VPS37B	0.782	0.123
VPS37D	0.621	-0.473
CD151	-0.285	-0.832
GBAP	-0.217	-0.812
HIF1AN	-0.313	-0.357
CHST10	-0.14	0.563
CHST11	0.06	-0.443
SEMA3D	0.602	-0.568
SEMA3C	0.355	-0.37
LOC100291956	-0.68	0.273
SEMA3A	-0.579	-0.357
CHST15	0.309	-0.637
GOLM1	0.402	-0.799
PCDHB9	0.158	0.727
RP4-665J23.1	0.214	-0.176
LOC643421	-0.005	-0.537
NIP7	0.116	-0.79
PCDHB4	0.206	0.353
APTX	-0.357	-0.658
PCDHB2	-0.489	-0.373
CD164	-0.09	-0.249
CD163	-0.184	-0.638
SEMA4F	0.46	-0.717
MAP3K19	-0.694	0.365
SEMA4C	-0.914	-0.034
MAP3K10	-0.616	-0.028
MAP3K14	-0.59	0.087
MAP3K13	-0.639	0.583
SEMA4A	0.312	-0.767
MAP3K12	-0.622	0.259
BID	-0.705	0.511
DCHS2	0.785	-0.105
SULT1C4	0.709	-0.254
RWDD2B	-0.574	0.463
PRAP1	0.248	-0.33
ZWILCH	-0.104	-0.794
DLGAP1	-0.328	0.658
DLGAP3	0.652	0.291
LOC254559	-0.445	0.744
APRT	0.797	-0.126
ATP6V0A4	0.489	-0.615
ATP6V0A2	-0.528	0.579
NIT2	0.56	-0.738
FOXO1	-0.069	-0.268
SAE1	-0.625	-0.438
FOXO3	-0.46	0.725
C11orf10	0.576	-0.362
CSF3R	0.473	-0.192
OLIG1	-0.087	-0.246
IFRD2	-0.815	0.146
RBMS1	-0.8	0.322
FECH	-0.784	0.096
LINC00086	0.447	-0.753
LINC00087	0.765	-0.417
FOXN3	-0.878	0.063
ZDBF2	-0.358	-0.087
AC011472.2	-0.037	0.634
LOC653881	-0.663	-0.543
GBP2	-0.183	0.01
BLM	-0.192	-0.456
DAZAP1	-0.884	-0.186
RNFT2	-0.45	0.037
RNFT1	-0.828	-0.105
STAMBPL1	-0.683	0.344
CSF1R	0.731	-0.341
CFLAR	-0.259	-0.533
TBC1D10A	0.664	-0.231
SACS	-0.746	-0.02
FOXP1	-0.591	0.636
FOXP2	-0.164	0.73
IER5L	-0.686	0.221
C11orf48	-0.003	-0.446
C11orf45	0.151	-0.623
RMND5A	-0.903	-0.087
C11orf52	-0.549	0.588
C11orf51	0.149	-0.566
UBN1	-0.701	0.226
OR14I1	0.349	-0.537
C11orf41	-0.302	-0.19
C11orf24	-0.587	0.333
PLBD1	-0.467	-0.393
C1R	0.494	-0.443
C1S	0.45	-0.731
PLBD2	0.395	0.274
TAP1	-0.781	-0.126
C11orf30	-0.748	0.374
FOXL2	0.109	0.378
FOXL1	-0.289	-0.221
UBL3	-0.715	0.352
UBL5	0.517	-0.712
BMPER	-0.657	0.126
SYDE2	-0.497	-0.336
WSB2	-0.023	-0.7
BRE	0.317	-0.829
LOC100127925	0.76	-0.383
GGNBP1	0.685	-0.084
HIST2H2AA4	-0.226	-0.811
MASP1	0.557	-0.244
MASP2	-0.652	0.548
STOML1	-0.003	-0.884
MPV17	-0.229	-0.794
CTTNBP2	-0.742	0.392
MAT1A	0.727	0.206
PLS1	-0.48	0.322
CCNA1	0.058	-0.871
CCNA2	0.033	0.531
PLS3	-0.334	-0.854
PLAUR	-0.365	0.543
UBA5	-0.655	0.09
TRPT1	-0.368	0.274
DAGLA	-0.599	-0.229
LOC440084	-0.434	0.253
PLTP	0.569	-0.579
TGFBR1	-0.529	0.423
KIAA0528	-0.661	0.375
TRPS1	-0.087	-0.672
AC007405.8	0.203	-0.577
UBA3	-0.769	0.306
BMP8B	-0.089	0.487
BMP8A	-0.807	0.081
TRPV2	-0.019	-0.716
TRPV3	-0.044	0.426
CCNE1	-0.734	0.08
TRPV6	-0.369	0.067
SEPHS1P4	0.438	-0.051
CSDC2	-0.848	0.031
CXorf57	0.458	-0.729
MAST3	0.341	-0.577
MAST4	-0.211	0.8
CCND1	-0.685	-0.267
FAM114A1	-0.298	-0.647
CCND3	0.005	-0.638
CCND2	-0.304	-0.642
NKD2	0.592	-0.257
SFTPA1	-0.237	0.619
CXorf21	0.597	-0.125
CXorf23	-0.239	-0.688
FLRT3	-0.576	0.49
CCNB1IP1	-0.865	0.268
FLRT2	-0.904	-0.037
SHMT2	-0.306	-0.383
FLRT1	0.749	-0.212
CXorf36	-0.389	0.391
KIAA0564	-0.802	0.353
CCNB1	-0.498	-0.115
FEM1C	-0.355	0.44
CCNB3	0.298	-0.303
CXorf30	0.564	-0.001
MAT2B	-0.949	0.025
REPIN1	-0.908	-0.036
DAK	0.211	-0.861
CCNI2	0.034	-0.029
MGC42157	0.472	-0.392
DAP	0.492	-0.733
GOLT1A	0.127	-0.897
HES6	-0.642	0.407
NTSR1	0.635	-0.634
NTSR2	0.447	-0.782
KRBA1	-0.422	0.452
FILIP1L	0.539	-0.261
ASTN1	0.636	-0.172
EXTL2	-0.69	0.609
CCNG2	-0.774	-0.026
SDR16C5	-0.451	0.548
TAF4	-0.234	-0.041
PRAF2	0.604	-0.423
TAF5	-0.406	0.029
FDPS	-0.108	-0.879
SHANK1	0.812	-0.169
LOC729973	0.15	-0.314
SHANK2	0.605	0.197
SHANK3	0.064	0.45
SAFB2	-0.683	0.233
LOXHD1	-0.195	0.764
PLK2	-0.452	0.174
USPL1	-0.863	-0.137
LOC729983	0.237	-0.026
HEXA	-0.446	-0.814
FRMD3	0	-0.282
FRMD5	-0.839	0.105
DES	0.75	-0.13
FRMD6	-0.332	-0.586
HEY1	-0.136	-0.561
HEY2	0.031	-0.651
PCYT2	-0.214	-0.721
TRPM4	-0.703	-0.165
TRPM3	-0.36	0.785
ANKS1B	-0.532	-0.137
ANKS1A	-0.62	0.5
TRPM7	-0.725	0.389
CCNL1	-0.86	-0.042
NUP85	0.318	-0.525
DDN	0.423	-0.682
TRPM2	-0.834	-0.309
MFSD10	-0.081	-0.816
TTRAP	-0.897	-0.017
DCC	0.03	0.077
TAC1	0.412	-0.756
DCN	0.073	-0.524
DCI	-0.648	-0.101
TAC3	0.306	-0.492
ADPRHL1	-0.612	0.103
SHISA4	0.484	-0.418
SHISA5	-0.355	-0.802
RNF144A	-0.608	0.517
ALPK1	-0.269	-0.6
BZRAP1	0.095	-0.827
COTL1	-0.536	-0.053
DBH	0.57	0.04
DBI	0.459	-0.371
A1BG	0.394	-0.357
DBP	-0.46	0.024
HEYL	0.222	-0.633
STARD3NL	-0.21	-0.882
AQP9	0.478	-0.246
AQP5	-0.042	-0.435
AQP4	0.556	-0.638
AQP1	0	-0.642
AQP3	0.478	-0.462
RP4-783C10.1	0.402	-0.453
CFP	-0.369	-0.46
S1PR1	0.668	-0.403
GAB3	0.19	-0.641
OR2M1P	0.08	0.274
CLEC4G	0.43	-0.583
HRSP12	0.083	-0.688
CLEC4A	-0.08	-0.849
NGFRAP1	0.309	0.205
TRMT112P6	-0.362	-0.82
CFD	0.852	-0.389
CLEC4M	-0.342	0.561
TDRD3	-0.786	0.311
LOC149837	-0.422	0.44
TDRD5	0.45	-0.588
TDRD6	-0.578	0.297
TDRD7	-0.704	-0.465
TDRD9	0.036	-0.855
AKAP12	-0.76	-0.481
AKAP13	-0.356	-0.384
AKAP10	-0.37	0.631
IGF2BP3	-0.586	-0.001
AKAP14	0.639	-0.569
TDRD1	-0.592	0.472
PLAG1	-0.34	0.433
TRPC1	-0.178	-0.112
TRPC4	0.585	-0.347
TRPC3	-0.676	0.594
TRPC6	0.24	-0.675
TRPC5	0.199	-0.059
FLJ40292	-0.023	0.745
COX6A2	0.489	-0.28
TMOD3	-0.136	-0.512
LOC100127899	-0.569	-0.348
MITF	-0.742	0.347
TIMM17B	0.232	-0.631
CKB	-0.575	-0.367
KRT18P26	0.118	-0.194
CALN1	-0.074	-0.173
LOC100127891	0.75	-0.198
AC006273.1	0.743	-0.614
ATP6V1C1	0.082	-0.512
ATP6V1C2	0.093	-0.473
KRT18P19	-0.171	-0.161
CAB39L	-0.614	0.155
SEC14L5	-0.49	0.452
SEC14L4	-0.365	0.374
SEC14L2	0.539	-0.182
SEC14L1	-0.771	0.043
LOC728485	0.342	-0.487
CLEC2B	-0.598	0.199
CLEC2D	0.264	-0.257
CLEC2L	-0.49	0.221
NUPR1	0.4	-0.663
CLEC3B	-0.242	0.132
IFT57	-0.683	-0.041
RACGAP1P	-0.877	0.136
CALM3	0.649	-0.627
CIT	-0.799	0.424
CALM2	-0.27	0.492
ANKRD9	0.117	0.266
HOXD1	-0.183	0.249
ANKRD6	0.632	-0.731
CALB1	0.593	-0.39
CALB2	0.459	-0.689
MIOS	-0.644	0.07
HOXC4	-0.396	-0.238
RNF38	0.574	0.318
SNRPN	-0.805	0.367
LRCOL1	0.614	0.463
HOXD9	-0.267	-0.061
CPE	-0.102	-0.724
LOC646278	-0.554	0.489
RNF26	0.33	0.51
VPS26B	0.241	-0.767
SNRPG	-0.417	-0.72
CLU	0.124	-0.806
GALM	0.702	-0.332
GALP	0.301	0.06
GALE	-0.539	0.285
CKAP2	-0.678	0.306
GALT	-0.795	-0.475
HABP2	0.174	0.235
LOC100292909	0.449	-0.662
BZW2	-0.255	0.197
ARHGAP4	0.452	-0.602
ARHGAP6	0.486	-0.627
RAMP1	0.489	-0.328
ARHGAP9	-0.676	0.35
RAMP3	-0.107	0.306
HMGCLL1	-0.235	-0.802
SOX11	0.584	-0.479
CTH	0.375	-0.651
XIRP1	-0.771	0.018
DIS3L2	-0.85	-0.071
KIAA0513	0.195	0.541
CALCR	0.808	-0.017
GLTSCR2	-0.658	0.191
USP9Y	-0.596	0.452
CALD1	-0.024	-0.556
USP9X	-0.103	-0.891
CPZ	0.537	-0.319
MINA	0.17	-0.576
CALCB	0.192	0.495
MTHFS	-0.053	-0.874
MTHFR	-0.828	-0.04
PLAC2	0.442	-0.529
PLAC9	0.655	-0.55
CRH	0.312	-0.009
RPL19P12	-0.521	-0.673
GRIN3A	0.895	-0.195
GRIN2B	0.763	-0.031
SBSN	-0.696	-0.272
STAG3L4	-0.829	0.346
STAG3L2	-0.115	0.469
TAF4B	-0.737	0.496
GRIN2A	-0.115	0.886
MAPK1	0.783	-0.3
EBPL	-0.06	-0.582
MAPK6	-0.852	0.126
MAPK4	0.239	0.25
MAPK3	0.356	-0.879
NLE1	0.672	-0.494
UNC13C	-0.63	0.384
UNC13B	-0.415	0.157
UNC13A	-0.474	-0.611
SH3BP5L	0.106	0.624
SPATS1	0.528	-0.185
POTEB	-0.257	0.405
POTEE	-0.551	0.108
POTED	-0.692	0.405
ARF3	-0.11	-0.791
NLGN4X	0.33	0.366
SRSF1	-0.568	0.578
TAF1C	-0.679	-0.108
TCOF1	-0.611	0.358
EIF2A	-0.886	-0.032
PMVK	0.186	-0.884
AP000880.1	0.738	-0.138
PI4KA	0.12	-0.528
TAF10	0.532	-0.644
TAF13	-0.349	0.534
CARD16	0.125	-0.821
CARD17	0.292	-0.689
LINC00346	-0.552	0.032
ACCN1	0.233	-0.832
ACCN4	0.255	-0.22
LINC00324	-0.089	0.171
LINC00314	-0.377	0.313
LINC00312	0.016	-0.473
IL17RE	-0.336	0.248
IL17RC	-0.027	0.28
IL17RD	0.75	-0.483
TCEAL1	0.105	0.27
IL17RA	-0.382	0.242
IL17RB	0.467	-0.583
IFT122	-0.513	0.006
LINC00320	0.307	-0.483
EBI3	0.05	-0.62
MGC24103	0.699	-0.047
EDA	0.334	-0.228
FLJ77644	0.301	-0.439
ARPC4	-0.079	-0.862
ARPC5	0.312	-0.479
ARNT	-0.857	0.26
P2RY6	0.715	-0.022
ARPC3	-0.163	-0.88
ARPC2	0.72	-0.268
SYAP1	0.045	0.165
P2RY2	0.43	-0.335
P2RY1	0.481	-0.547
AL161668.2	0.424	-0.643
PCDHA11	-0.455	0.412
EGF	0.62	-0.566
LOC728056	-0.679	0.238
P2RX5	0.795	-0.285
P2RX6	-0.241	0.664
EBF4	-0.268	0.345
P2RX2	0.413	-0.195
MAD1L1	-0.044	0.279
CLDN9	-0.327	0.147
CLDN5	-0.571	0.118
SLC1A4	0.516	-0.72
SLC1A6	-0.038	-0.733
A26C1B	-0.809	0.461
ARL9	-0.187	-0.188
PMM1	0.03	-0.842
CLDN1	0.158	-0.505
IFT81	-0.54	-0.216
FKBP2	-0.639	-0.057
FKBP9	-0.51	-0.034
FKBP7	-0.693	0.332
FKBP5	-0.849	0.159
PTCHD1	0.536	-0.704
FKBP4	-0.351	0.46
BTN2A2	-0.602	0.19
GTF3C6	0.118	-0.893
GTF3C2	-0.327	0.586
GTF3C3	-0.765	-0.302
EBP	0.274	-0.371
RPP38	-0.522	0.151
GDF1	0.515	-0.568
PNKD	-0.753	0.227
GDF6	-0.395	0.274
AP003355.2	-0.53	0.101
SOHLH1	-0.61	0.461
VPS13D	-0.702	-0.458
SCD5	-0.127	-0.613
RPP25	-0.043	0.504
ATRNL1	-0.723	0.349
PRKCDBP	0.06	-0.348
C12orf68	0.051	0.616
HES1	0.271	-0.45
C12orf73	0.266	-0.762
PNKP	0.332	-0.132
C12orf70	-0.488	0.014
HES5	0.491	-0.719
HES4	0.704	-0.462
C12orf76	-0.05	-0.463
MLLT10	-0.833	0.349
BTN3A3	-0.803	-0.392
BTN3A2	-0.143	-0.362
CLCN1	0.139	0.369
CLCN2	-0.795	-0.005
C12orf57	-0.069	0.66
C12orf59	0.401	0.432
C12orf64	0.387	-0.097
C12orf63	-0.244	-0.495
LOC100291744	0.325	-0.432
DMD	0.607	-0.273
NKRF	-0.007	0.644
GDE1	-0.355	-0.687
TPD52L1	-0.089	-0.006
C12orf49	-0.14	0.382
C12orf45	0.601	-0.71
NTRK3	0.119	-0.454
MYCNOS	0.836	-0.202
C12orf54	-0.787	-0.239
C12orf53	0.123	-0.838
PAXIP1	-0.782	0.206
C12orf52	0.429	-0.52
WSCD1	0.034	-0.711
WSCD2	-0.502	0.378
NTRK2	0.454	-0.467
HEPH	0.437	-0.629
RPP40	-0.07	-0.585
CLCN5	0.098	-0.246
C12orf35	-0.896	-0.212
TCEANC	0.241	0.181
ARSD	0.479	-0.287
HELQ	-0.812	0.083
ARSF	0.5	-0.205
ARSG	-0.643	0.364
LY86	0.378	-0.716
ARSJ	0.376	-0.276
ARSK	0.033	-0.772
ART3	-0.267	0.347
SEH1L	-0.632	-0.499
AC105206.1	-0.286	0.301
C12orf41	-0.683	0.138
C12orf42	0.83	-0.173
C12orf26	-0.81	-0.062
C12orf24	-0.827	0.426
C12orf23	0.15	-0.852
UFD1L	-0.493	-0.808
LY96	0.133	-0.463
SNUPN	-0.041	-0.781
SCAI	-0.42	0.573
DACT1	0.554	-0.643
DACT2	-0.579	-0.034
DACT3	-0.076	-0.618
C12orf32	-0.692	0.239
PPFIA2	0.072	0.272
PPFIA4	-0.674	0.289
MEF2BNB-MEF2B	0.462	0.033
LY6D	-0.379	0.422
LY6E	0.263	-0.215
LY6H	0.66	-0.6
TSTA3	0.023	-0.724
FYCO1	0.004	-0.639
GNRHR2	-0.526	-0.626
COX7A1	-0.469	0.453
LOC388237	-0.862	-0.051
C12orf10	-0.304	-0.151
CYP1B1-AS1	-0.256	0.183
DSTYK	-0.694	-0.066
SCLY	-0.786	-0.083
DTL	0.363	0.418
PNCK	0.564	-0.673
MFI2	0.696	0.422
LOC440311	-0.653	0.182
ASB9	0.237	-0.099
CBLN4	0.418	0.261
CBLN1	0.63	-0.321
CBLN2	0.24	-0.089
ASB1	0.17	-0.892
LOC100499484-C9ORF174	-0.882	-0.126
DSP	-0.051	0.24
ASB2	0.267	0.149
ASB5	0.328	-0.235
ASB6	0.225	-0.652
DIAPH1	-0.674	-0.215
DIAPH2	0.435	-0.461
PCDHAC2	0.348	-0.407
CORO2B	-0.27	0.615
CORO2A	-0.521	0.049
EIF3A	-0.836	-0.069
EIF3E	-0.644	0.133
EIF3F	-0.363	-0.785
HEG1	-0.524	0.083
EIF3J	-0.064	-0.584
RHEBL1	0.292	-0.594
OR4K5	0.432	0.158
LOC440335	0.505	0.5
CORO1C	0.106	-0.67
CORO1B	0.126	-0.288
CORO1A	0.252	-0.853
LAGE3	0.034	0.039
THNSL2	0.054	-0.665
GTDC1	-0.511	0.155
RP3-410C9.1	0.698	-0.193
THNSL1	-0.101	-0.247
KIAA0802	-0.766	0.454
HECW1	-0.439	0.791
HECW2	-0.611	0.304
MRVI1	0.567	-0.318
EVI2B	0.006	-0.501
CHST1	0.492	-0.729
MFN2	-0.567	0.052
LOC651856	-0.334	0.637
CHST9	0.217	-0.64
SCIN	0.535	-0.453
CHST8	0.234	-0.299
AC110760.2	-0.524	0.689
HECA	-0.678	0.31
PYCARD	0.493	-0.487
GEMIN8	0.169	-0.617
DPT	-0.498	0.511
SCG2	0.223	-0.5
MAP1A	-0.827	-0.313
MAP1B	-0.432	0.044
KIAA0831	-0.747	0.202
SCGN	0.67	-0.621
JHDM1D	-0.938	0.203
DR1	-0.123	-0.272
ALOX5	0.334	-0.735
KCNE1L	-0.118	-0.043
LINC00260	0.515	-0.789
EHHADH	0.075	0.132
C14orf37	0.231	-0.468
TMPPE	-0.607	0.586
FRRS1L	-0.216	-0.469
FAH	0.451	-0.777
WDR75	-0.549	0.469
HTR1B	-0.323	0.405
HTR1A	0.562	-0.736
FAP	-0.719	-0.033
LOC440297	-0.138	0.186
C14orf45	-0.575	0.236
WDR77	-0.254	-0.892
FAU	0.564	-0.186
FAS	0.415	-0.361
HTR1D	-0.026	0.249
HTR1F	-0.859	0.368
HTR1E	0.025	-0.405
DDRGK1	-0.045	-0.557
WDR90	-0.522	0.116
NME7	-0.581	0.088
NME4	0.033	-0.866
NME5	-0.821	0.092
WDR85	-0.739	0.022
PITPNM2	-0.009	-0.735
PITPNM3	0.34	-0.231
WDR86	0.69	-0.652
ASPRV1	-0.657	0.064
LINC00282	0.126	-0.669
PCDH21	0.333	-0.259
PCDH20	0.767	-0.46
WDR54	0.224	-0.769
WDR52	-0.004	-0.674
PCDH10	0.515	-0.278
PCDH12	-0.05	0.271
PCDH15	0.775	-0.443
WDR70	-0.791	0.335
RAB7L1	0.43	-0.523
PCDH17	0.542	-0.683
PCDH19	0.636	-0.572
PCDH18	0.202	-0.36
WDR66	0.386	-0.851
WDR67	0.128	-0.141
CEACAM22P	0.105	0.605
WDR62	0.618	-0.163
WDR63	-0.581	0.117
WDR64	-0.322	0.069
C14orf50	-0.18	-0.311
WDR69	0.312	-0.733
NAP1L3	-0.395	0.59
NAP1L2	-0.632	0.525
NAP1L5	-0.029	0.321
RPLP0P2	-0.382	-0.788
CFHR4	0.326	0.657
WDR36	-0.529	-0.5
WDR31	0.113	-0.787
SERTAD3	0.098	0.311
SERTAD4	-0.658	0.629
WDR34	-0.154	-0.504
HTR5A	-0.577	-0.301
WDR33	-0.621	-0.088
SERTAD2	-0.439	0.459
WDR48	-0.012	-0.631
WDR49	0.282	-0.515
LINC00205	0.265	-0.264
CHSY3	-0.019	-0.669
OR4N2	-0.326	0.496
VOPP1	0.248	-0.657
WDR44	-0.371	-0.491
PCDHB15	-0.396	0.656
PCDHB14	-0.127	0.748
PCDHB12	-0.554	0.43
PCDHB10	-0.275	0.748
KIAA0776	-0.022	-0.574
LINC00239	0.765	-0.343
LINC00238	0.607	-0.467
WDR19	-0.769	0.376
PCDHB18	0.138	0.876
WDR16	0.027	-0.832
PCDHB16	-0.461	0.489
WDR13	-0.096	-0.838
C14orf23	-0.098	-0.614
SUPT4H1	-0.382	-0.636
HTR3A	0.4	-0.78
HTR3B	0.201	-0.138
WDR25	0.175	-0.506
C13orf39	-0.334	-0.213
WDR23	0.384	-0.77
C13orf38	-0.761	-0.238
HTR2C	0.34	-0.707
C13orf36	0.569	-0.716
HTR2A	-0.505	0.396
C14orf177	-0.043	0.231
SLC2A6	-0.343	0.209
SLC2A5	0.736	0.109
SLC2A4	0.575	-0.248
DDX25	-0.167	-0.845
PSIP1	-0.555	-0.265
ASPG	0.651	0.03
ASPM	0.197	0.307
C14orf162	-0.726	-0.095
FBP1	0.472	-0.42
LOC643037	0.169	-0.93
HCST	0.525	-0.6
UBE2Q2P1	-0.292	0.198
COL1A1	0.354	-0.221
AFAP1-AS1	-0.474	0.58
RP11-565H13.2	0.18	-0.835
ASS1	0.355	-0.796
DDX46	-0.883	-0.094
DDX3X	-0.779	0.373
DDX3Y	-0.744	0.5
GINS2	0.346	-0.578
DPH3P1	-0.519	0.092
GINS4	0.007	0.184
DDX55	-0.915	-0.22
EAF1	-0.188	-0.641
GTF2F2	0.151	-0.85
DDX59	-0.519	0.203
FLVCR1-AS1	-0.605	-0.67
DDX54	-0.099	-0.862
KYNU	0.186	-0.321
PNMT	0.619	-0.617
SAT2	-0.043	0.478
C14orf83	-0.105	0.254
FES	-0.786	0.084
GTF2A1	-0.806	0.261
TCERG1L	0.406	0.258
HCP5	0.059	-0.378
MS4A8B	0.537	-0.467
LOXL3	-0.205	-0.452
LOXL2	-0.46	0.474
LOXL1	0.616	-0.642
SEC24D	0.042	-0.687
SEC23A	-0.767	-0.093
C14orf79	0.119	-0.821
SAV1	-0.797	0.181
PUSL1	0.051	-0.866
ASNS	-0.612	-0.158
C21orf128	0.131	0.045
PNPO	-0.643	-0.01
TERF1	-0.197	-0.815
MS4A4A	-0.101	-0.812
MORN5	0.278	-0.782
C14orf91	-0.843	0.092
SLC2A9	0.6	0.083
MORN4	-0.222	-0.907
MORN3	0.535	-0.551
MORN2	0.276	-0.683
PNO1	0.128	-0.752
FBN1	-0.149	0.816
C21orf110	-0.218	-0.715
PNOC	0.486	-0.326
SCFD2	0.252	-0.353
DMBT1	-0.218	0.074
SEC31B	-0.8	0.068
SEC31A	-0.548	0.068
ZNRF4	0.723	-0.18
POSTN	-0.621	0.698
ZNRF1	0.514	-0.25
ZNRF2	0.185	0.061
HTRA2	-0.233	-0.808
HTRA1	0.209	-0.348
GXYLT2	0.174	-0.651
CLNS1A	-0.074	-0.661
F12	0.586	-0.68
POLH	-0.52	0.03
C4orf8	-0.702	-0.137
C4orf3	-0.864	-0.02
GCC2	-0.861	0.235
VSIG2	-0.255	0.316
MAD2L1	-0.638	0.129
MAD2L2	-0.088	-0.852
VSIG4	0.481	-0.55
ELL	-0.826	-0.078
TAGLN2	0.216	-0.405
UHMK1	0.519	-0.6
SSX2B	0.385	0.067
C14orf102	-0.392	0.611
C14orf104	-0.786	0.358
EMB	-0.623	0.327
C14orf106	-0.84	0.036
POLS	-0.668	0.225
FAXC	-0.682	0.25
ATP13A3	-0.676	0.579
POMP	-0.161	-0.465
PON2	0.456	-0.643
ENG	-0.283	-0.063
PON3	0.37	-0.687
MTFR1	-0.783	0.036
FLJ45248	0.305	-0.546
FAR2	-0.489	0.524
C14orf129	-0.161	-0.857
POGZ	-0.583	0.284
POGK	-0.806	-0.15
IL20RA	-0.156	-0.303
C14orf138	-0.887	-0.172
C14orf132	-0.068	-0.523
EHF	-0.39	-0.024
GCH1	0.587	-0.091
PLCL1	-0.813	0.133
FAT3	-0.462	0.472
FAT4	-0.053	-0.29
FAT2	-0.108	-0.118
SPATA1	0.272	-0.529
SPATA4	0.134	-0.612
C14orf147	0.009	-0.35
SERGEF	-0.772	-0.212
CSNK2A1P	0.001	-0.336
HYDIN	-0.511	-0.39
C14orf153	-0.309	-0.825
61E3.4	-0.381	0.491
C14orf156	0.588	-0.224
C13orf18	0.419	-0.474
ANKRD30BP2	-0.381	-0.763
GRPEL2	-0.899	0.204
KIAA0748	-0.169	0.337
C13orf16	-0.623	-0.228
TSSC1	-0.377	-0.827
CASP8AP2	-0.917	0.116
C13orf23	-0.874	-0.22
UCMA	0.309	0.178
C13orf27	-0.237	-0.475
SPOCD1	-0.505	0.19
NR0B1	0.448	-0.703
PLCE1	-0.212	-0.71
LYST	-0.881	0.006
C13orf33	0.345	-0.112
GCLM	-0.705	-0.535
GCKR	-0.409	0.558
PLCH2	0.726	0.099
PLCH1	0.118	-0.589
SYCE1	-0.663	-0.622
LEPRE1	-0.434	0.42
UCP3	-0.122	0.699
PLCG1	-0.583	0.136
HEATR3	-0.758	-0.075
HEATR4	-0.553	-0.08
PLCG2	0.145	-0.703
IL3RA	0.537	-0.373
TACR2	0.651	-0.324
ESD	-0.344	-0.865
ACVR1C	-0.842	0.348
PLCB4	-0.62	0.572
NECAP2	0.422	-0.146
PLCB1	-0.59	0.651
PLCB2	0.67	-0.546
MOSC1	0.811	0.031
ACVR2A	0.672	-0.291
IFNAR2	-0.826	-0.211
ACVR2B	-0.112	-0.838
SBF1	0.099	-0.746
SBF2	0.247	-0.553
TNNI3K	-0.508	0.395
AC183087.2	-0.068	-0.808
SPOCK2	-0.64	0.14
MGMT	0.564	-0.551
GON4L	-0.841	-0.309
PLCD3	0.431	-0.303
PLCD4	-0.837	0.213
ERG	-0.413	0.135
ADNP2	-0.379	0.537
F2R	0.461	-0.499
RETSAT	-0.289	-0.675
POTEKP	-0.007	-0.771
ZNF782	-0.599	0.497
OGN	0.404	-0.121
ZNF774	-0.438	0.509
ZNF790	0.367	0.005
ZNF791	-0.702	0.333
ZNF792	-0.183	0.79
ZNF786	-0.824	-0.145
ZNF785	-0.268	0.552
RP5-1182A14.1	-0.676	-0.201
ZNF799	-0.666	-0.077
ESRRA	-0.885	0.257
ESRRB	0.136	0.536
PAIP1	-0.471	0.577
L3MBTL	0.216	-0.566
ESRRG	-0.571	0.751
UBE2L6	-0.165	-0.883
LOC256374	-0.831	0.318
EIF4E1B	-0.807	0.11
RP11-78J21.3	-0.781	-0.146
KIAA1377	-0.395	-0.736
KIAA1370	-0.942	-0.015
GLCCI1	-0.83	0.463
MYRIP	0.365	-0.649
EIF4A2	-0.764	0.419
THEM4	-0.723	0.103
THEM5	0.689	-0.205
ZNF740	-0.482	0.465
LOC645955	0.488	-0.34
NNAT	0.539	-0.669
MTMR2	-0.669	-0.187
MTMR1	-0.6	-0.319
LYPLAL1	0.137	-0.583
MTMR4	-0.29	0.645
LOC645944	-0.797	-0.232
IGF1	-0.076	-0.639
LOC100128922	0.044	0.324
CSAG2	-0.452	-0.4
PSAT1	0.181	-0.653
MEGF6	-0.26	0.269
CSAG1	-0.311	-0.112
ZNF767	-0.773	0.147
ZNF768	-0.203	0.493
NCBP2	-0.429	-0.713
ATOX1	0.399	-0.748
[truncated: 6,237 more rows]

## Sheet: GO terms Component 1 < -0.3
Note: GO results for genes that have loadings on Component 1 < -0.3 (the 8235 retained genes were used as a background set).
PANTHER Protein Class	REFLIST (7563)	upload_1 (3099)	upload_1 (expected)	upload_1 (over/under)	upload_1 (fold Enrichment)	upload_1 (raw P-value)	upload_1 (FDR)
nucleic acid metabolism protein (PC00171)	293	172	120.06	+	1.43	0.000165	0.0311
PANTHER GO-Slim Biological Process	REFLIST (7563)	upload_1 (3099)	upload_1 (expected)	upload_1 (over/under)	upload_1 (fold Enrichment)	upload_1 (raw P-value)	upload_1 (FDR)
nucleic acid metabolic process (GO:0090304)	955	493	391.32	+	1.26	9.66e-06	0.0104
RNA metabolic process (GO:0016070)	863	443	353.62	+	1.25	4.72e-05	0.0203
gene expression (GO:0010467)	1004	512	411.4	+	1.24	1.65e-05	0.0118
nucleobase-containing compound metabolic process (GO:0006139)	1053	526	431.48	+	1.22	7.31e-05	0.0225
heterocycle metabolic process (GO:0046483)	1076	534	440.9	+	1.21	0.000107	0.0287
cellular nitrogen compound metabolic process (GO:0034641)	1193	588	488.84	+	1.2	7e-05	0.0251
cellular aromatic compound metabolic process (GO:0006725)	1085	534	444.59	+	1.2	0.000202	0.0434
cellular macromolecule metabolic process (GO:0044260)	1506	728	617.1	+	1.18	4.33e-05	0.0233
macromolecule metabolic process (GO:0043170)	1746	844	715.44	+	1.18	6.72e-06	0.0145
nitrogen compound metabolic process (GO:0006807)	1894	886	776.08	+	1.14	0.000166	0.0397
PANTHER GO-Slim Molecular Function	REFLIST (7563)	upload_1 (3099)	upload_1 (expected)	upload_1 (over/under)	upload_1 (fold Enrichment)	upload_1 (raw P-value)	upload_1 (FDR)
nucleic acid binding (GO:0003676)	744	382	304.86	+	1.25	0.000177	0.0193
ion binding (GO:0043167)	373	103	152.84	-	0.67	0.000197	0.0179
molecular transducer activity (GO:0060089)	300	78	122.93	-	0.63	0.000172	0.0313
signaling receptor activity (GO:0038023)	300	78	122.93	-	0.63	0.000172	0.0235
carboxylic acid binding (GO:0031406)	45	3	18.44	-	0.16	0.000168	0.0458
organic acid binding (GO:0043177)	51	3	20.9	-	0.14	2.92e-05	0.0159
PANTHER GO-Slim Cellular Component	REFLIST (7563)	upload_1 (3099)	upload_1 (expected)	upload_1 (over/under)	upload_1 (fold Enrichment)	upload_1 (raw P-value)	upload_1 (FDR)
nucleus (GO:0005634)	1325	672	542.93	+	1.24	7.39e-07	0.000369
intracellular membrane-bounded organelle (GO:0043231)	2083	990	853.53	+	1.16	6.11e-06	0.00102
membrane-bounded organelle (GO:0043227)	2124	1003	870.33	+	1.15	1.18e-05	0.00118
intracellular organelle (GO:0043229)	2406	1127	985.88	+	1.14	6.49e-06	0.000809
organelle (GO:0043226)	2474	1144	1013.74	+	1.13	3.4e-05	0.00283
intracellular (GO:0005622)	3076	1416	1260.42	+	1.12	2.01e-06	0.000501
cell periphery (GO:0071944)	1537	538	629.8	-	0.85	0.000417	0.0231
plasma membrane (GO:0005886)	1518	530	622.01	-	0.85	0.000389	0.0243
extracellular region (GO:0005576)	400	113	163.9	-	0.69	0.000267	0.0191
extracellular space (GO:0005615)	322	90	131.94	-	0.68	0.000879	0.0439

## Sheet: GO terms Component 1 > 0.3
Note: GO results for genes that have loadings on Component 1 > 0.3 (the 8235 retained genes were used as a background set).
PANTHER GO-Slim Biological Process	REFLIST (7563)	upload_1 (2000)	upload_1 (expected)	upload_1 (over/under)	upload_1 (fold Enrichment)	upload_1 (raw P-value)	upload_1 (FDR)
G protein-coupled receptor signaling pathway (GO:0007186)	167	71	44.16	+	1.61	0.00117	0.0486
regulation of biological quality (GO:0065008)	428	154	113.18	+	1.36	0.00091	0.0384
multicellular organismal process (GO:0032501)	627	220	165.81	+	1.33	0.000234	0.0157
signaling (GO:0023052)	946	328	250.17	+	1.31	8.72e-06	0.00144
cell communication (GO:0007154)	952	327	251.75	+	1.3	1.78e-05	0.00225
signal transduction (GO:0007165)	849	291	224.51	+	1.3	6.32e-05	0.00648
cellular response to stimulus (GO:0051716)	1026	336	271.32	+	1.24	0.000317	0.0201
response to stimulus (GO:0050896)	1175	375	310.72	+	1.21	0.000641	0.0307
metabolic process (GO:0008152)	2259	499	597.38	-	0.84	1.48e-05	0.00199
cellular metabolic process (GO:0044237)	2097	457	554.54	-	0.82	1.04e-05	0.00161
organic substance metabolic process (GO:0071704)	2141	462	566.18	-	0.82	2.7e-06	0.000646
nitrogen compound metabolic process (GO:0006807)	1894	397	500.86	-	0.79	9.89e-07	0.000304
cellular biosynthetic process (GO:0044249)	1055	221	278.99	-	0.79	0.000662	0.031
primary metabolic process (GO:0044238)	2006	417	530.48	-	0.79	1.63e-07	0.000117
biosynthetic process (GO:0009058)	1076	222	284.54	-	0.78	0.000239	0.0156
organic substance biosynthetic process (GO:1901576)	1072	220	283.49	-	0.78	0.0002	0.0139
regulation of gene expression (GO:0010468)	802	160	212.09	-	0.75	0.000513	0.0269
cellular nitrogen compound biosynthetic process (GO:0044271)	886	176	234.3	-	0.75	0.000194	0.0139
regulation of nucleobase-containing compound metabolic process (GO:0019219)	720	143	190.4	-	0.75	0.000845	0.0387
cellular protein metabolic process (GO:0044267)	702	139	185.64	-	0.75	0.000864	0.0388
cellular macromolecule metabolic process (GO:0044260)	1506	298	398.25	-	0.75	2.21e-07	0.000119
macromolecule metabolic process (GO:0043170)	1746	345	461.72	-	0.75	1.22e-08	2.63e-05
regulation of cellular biosynthetic process (GO:0031326)	726	143	191.99	-	0.74	0.000634	0.031
organic cyclic compound metabolic process (GO:1901360)	1107	218	292.74	-	0.74	1.23e-05	0.00176
regulation of biosynthetic process (GO:0009889)	727	143	192.25	-	0.74	0.000545	0.0273
cellular nitrogen compound metabolic process (GO:0034641)	1193	234	315.48	-	0.74	3.69e-06	0.000721
regulation of macromolecule biosynthetic process (GO:0010556)	721	141	190.67	-	0.74	0.000441	0.0237
regulation of RNA metabolic process (GO:0051252)	703	137	185.91	-	0.74	0.000521	0.0267
regulation of cellular macromolecule biosynthetic process (GO:2000112)	719	140	190.14	-	0.74	0.000427	0.0236
organic cyclic compound biosynthetic process (GO:1901362)	803	156	212.35	-	0.73	0.000161	0.0129
aromatic compound biosynthetic process (GO:0019438)	791	153	209.18	-	0.73	0.000145	0.013
cellular aromatic compound metabolic process (GO:0006725)	1085	209	286.92	-	0.73	4.18e-06	0.00075
regulation of transcription, DNA-templated (GO:0006355)	671	129	177.44	-	0.73	0.000392	0.0234
regulation of nucleic acid-templated transcription (GO:1903506)	671	129	177.44	-	0.73	0.000392	0.0228
regulation of RNA biosynthetic process (GO:2001141)	671	129	177.44	-	0.73	0.000392	0.0222
macromolecule biosynthetic process (GO:0009059)	890	171	235.36	-	0.73	3.63e-05	0.00411
cellular macromolecule biosynthetic process (GO:0034645)	888	170	234.83	-	0.72	2.98e-05	0.00356
heterocycle biosynthetic process (GO:0018130)	790	151	208.91	-	0.72	8.44e-05	0.00825
nucleobase-containing compound biosynthetic process (GO:0034654)	776	147	205.21	-	0.72	6.16e-05	0.00663
gene expression (GO:0010467)	1004	190	265.5	-	0.72	3.38e-06	0.000727
nucleic acid-templated transcription (GO:0097659)	687	130	181.67	-	0.72	0.000185	0.0142
transcription, DNA-templated (GO:0006351)	687	130	181.67	-	0.72	0.000185	0.0137
RNA biosynthetic process (GO:0032774)	689	130	182.2	-	0.71	0.000157	0.013
heterocycle metabolic process (GO:0046483)	1076	203	284.54	-	0.71	1.25e-06	0.000336
cellular protein modification process (GO:0006464)	523	98	138.3	-	0.71	0.000902	0.0396
protein modification process (GO:0036211)	523	98	138.3	-	0.71	0.000902	0.0388
nucleobase-containing compound metabolic process (GO:0006139)	1053	197	278.46	-	0.71	9.8e-07	0.000352
macromolecule modification (GO:0043412)	552	101	145.97	-	0.69	0.000323	0.0198
regulation of transcription by RNA polymerase II (GO:0006357)	556	100	147.03	-	0.68	0.000153	0.0131
RNA metabolic process (GO:0016070)	863	154	228.22	-	0.67	9.32e-07	0.000401
transcription by RNA polymerase II (GO:0006366)	566	101	149.68	-	0.67	9.44e-05	0.00883
nucleic acid metabolic process (GO:0090304)	955	170	252.55	-	0.67	1.61e-07	0.000173
PANTHER GO-Slim Molecular Function	REFLIST (7563)	upload_1 (2000)	upload_1 (expected)	upload_1 (over/under)	upload_1 (fold Enrichment)	upload_1 (raw P-value)	upload_1 (FDR)
organic acid binding (GO:0043177)	51	36	13.49	+	2.67	1.4e-05	0.00383
carboxylic acid binding (GO:0031406)	45	30	11.9	+	2.52	0.000156	0.0122
molecular transducer activity (GO:0060089)	300	126	79.33	+	1.59	1.81e-05	0.0033
signaling receptor activity (GO:0038023)	300	126	79.33	+	1.59	1.81e-05	0.00248
transmembrane signaling receptor activity (GO:0004888)	253	106	66.9	+	1.58	8.85e-05	0.00805
heterocyclic compound binding (GO:1901363)	899	180	237.74	-	0.76	0.000252	0.0153
organic cyclic compound binding (GO:0097159)	919	184	243.03	-	0.76	0.000183	0.0125
transcription regulator activity (GO:0140110)	525	96	138.83	-	0.69	0.000421	0.023
nucleic acid binding (GO:0003676)	744	129	196.75	-	0.66	1.48e-06	0.00081
RNA binding (GO:0003723)	188	21	49.72	-	0.42	3.25e-05	0.00355
PANTHER Protein Class	REFLIST (7563)	upload_1 (2000)	upload_1 (expected)	upload_1 (over/under)	upload_1 (fold Enrichment)	upload_1 (raw P-value)	upload_1 (FDR)
G-protein coupled receptor (PC00021)	137	60	36.23	+	1.66	0.00138	0.0519
transmembrane signal receptor (PC00197)	341	131	90.18	+	1.45	0.000307	0.0192
gene-specific transcriptional regulator (PC00264)	444	82	117.41	-	0.7	0.00165	0.0443
zinc finger transcription factor (PC00244)	208	31	55	-	0.56	0.00163	0.051
nucleic acid metabolism protein (PC00171)	293	38	77.48	-	0.49	6.79e-06	0.00128
RNA metabolism protein (PC00031)	222	27	58.71	-	0.46	3.51e-05	0.0033
RNA processing factor (PC00147)	75	5	19.83	-	0.25	0.000466	0.0219
PANTHER GO-Slim Cellular Component	REFLIST (7563)	upload_1 (2000)	upload_1 (expected)	upload_1 (over/under)	upload_1 (fold Enrichment)	upload_1 (raw P-value)	upload_1 (FDR)
synapse (GO:0045202)	198	81	52.36	+	1.55	0.00125	0.0329
cell junction (GO:0030054)	270	107	71.4	+	1.5	0.000464	0.0145
intrinsic component of plasma membrane (GO:0031226)	410	159	108.42	+	1.47	4.04e-05	0.00288
integral component of plasma membrane (GO:0005887)	404	155	106.84	+	1.45	8.71e-05	0.00543
extracellular region (GO:0005576)	400	153	105.78	+	1.45	0.000101	0.00558
extracellular space (GO:0005615)	322	122	85.15	+	1.43	0.000792	0.0232
intrinsic component of membrane (GO:0031224)	573	198	151.53	+	1.31	0.000876	0.0243
integral component of membrane (GO:0016021)	563	193	148.88	+	1.3	0.00151	0.0377
plasma membrane (GO:0005886)	1518	479	401.43	+	1.19	0.000181	0.00902
cell periphery (GO:0071944)	1537	483	406.45	+	1.19	0.000245	0.00873
intracellular (GO:0005622)	3076	671	813.43	-	0.82	5.69e-09	1.42e-06
organelle (GO:0043226)	2474	531	654.24	-	0.81	1.08e-07	1.08e-05
intracellular organelle (GO:0043229)	2406	508	636.26	-	0.8	2.1e-08	3.5e-06
intracellular membrane-bounded organelle (GO:0043231)	2083	436	550.84	-	0.79	1.71e-07	1.42e-05
membrane-bounded organelle (GO:0043227)	2124	444	561.68	-	0.79	9.39e-08	1.17e-05
nucleus (GO:0005634)	1325	241	350.39	-	0.69	1.68e-09	8.37e-07
membrane-enclosed lumen (GO:0031974)	470	82	124.29	-	0.66	0.000238	0.0108
intracellular organelle lumen (GO:0070013)	470	82	124.29	-	0.66	0.000238	0.00988
organelle lumen (GO:0043233)	470	82	124.29	-	0.66	0.000238	0.00912
nuclear lumen (GO:0031981)	432	74	114.24	-	0.65	0.000252	0.0084

## Sheet: GO terms Component 2 < -0.3
Note: GO results for genes that have loadings on Component 2 < -0.3 (the 8235 retained genes were used as a background set).
PANTHER Protein Class	REFLIST (7563)	upload_1 (3234)	upload_1 (expected)	upload_1 (over/under)	upload_1 (fold Enrichment)	upload_1 (raw P-value)	upload_1 (FDR)
gene-specific transcriptional regulator (PC00264)	444	128	189.86	-	0.67	3.53e-05	0.00332
DNA-binding transcription factor (PC00218)	408	114	174.46	-	0.65	2.41e-05	0.00453
zinc finger transcription factor (PC00244)	208	53	88.94	-	0.6	0.000463	0.0218
C2H2 zinc finger transcription factor (PC00248)	159	33	67.99	-	0.49	6.23e-05	0.0039
PANTHER GO-Slim Biological Process	REFLIST (7563)	upload_1 (3234)	upload_1 (expected)	upload_1 (over/under)	upload_1 (fold Enrichment)	upload_1 (raw P-value)	upload_1 (FDR)
regulation of metabolic process (GO:0019222)	1090	385	466.09	-	0.83	0.000485	0.0418
regulation of macromolecule metabolic process (GO:0060255)	1010	347	431.88	-	0.8	0.000142	0.0146
organic cyclic compound biosynthetic process (GO:1901362)	803	274	343.37	-	0.8	0.000588	0.0487
regulation of cellular metabolic process (GO:0031323)	1000	341	427.61	-	0.8	0.000101	0.012
regulation of nitrogen compound metabolic process (GO:0051171)	937	318	400.67	-	0.79	0.000125	0.0134
nucleic acid metabolic process (GO:0090304)	955	324	408.37	-	0.79	0.000108	0.0123
regulation of primary metabolic process (GO:0080090)	948	318	405.37	-	0.78	5.82e-05	0.00736
aromatic compound biosynthetic process (GO:0019438)	791	264	338.24	-	0.78	0.000201	0.0188
heterocycle biosynthetic process (GO:0018130)	790	263	337.81	-	0.78	0.000173	0.0169
nucleobase-containing compound biosynthetic process (GO:0034654)	776	258	331.82	-	0.78	0.000202	0.0181
RNA metabolic process (GO:0016070)	863	282	369.03	-	0.76	2.66e-05	0.00357
regulation of gene expression (GO:0010468)	802	256	342.94	-	0.75	1.35e-05	0.00242
regulation of biosynthetic process (GO:0009889)	727	230	310.87	-	0.74	2.44e-05	0.0035
regulation of cellular biosynthetic process (GO:0031326)	726	229	310.44	-	0.74	2.03e-05	0.00313
regulation of macromolecule biosynthetic process (GO:0010556)	721	227	308.31	-	0.74	1.91e-05	0.00316
regulation of cellular macromolecule biosynthetic process (GO:2000112)	719	225	307.45	-	0.73	1.32e-05	0.00258
regulation of nucleobase-containing compound metabolic process (GO:0019219)	720	221	307.88	-	0.72	4.45e-06	0.00319
RNA biosynthetic process (GO:0032774)	689	211	294.62	-	0.72	5.94e-06	0.00183
regulation of RNA metabolic process (GO:0051252)	703	215	300.61	-	0.72	4.97e-06	0.00268
nucleic acid-templated transcription (GO:0097659)	687	210	293.77	-	0.71	5.72e-06	0.00246
transcription, DNA-templated (GO:0006351)	687	210	293.77	-	0.71	5.72e-06	0.00205
regulation of transcription, DNA-templated (GO:0006355)	671	205	286.93	-	0.71	7.78e-06	0.00209
regulation of nucleic acid-templated transcription (GO:1903506)	671	205	286.93	-	0.71	7.78e-06	0.00186
regulation of RNA biosynthetic process (GO:2001141)	671	205	286.93	-	0.71	7.78e-06	0.00167
regulation of transcription by RNA polymerase II (GO:0006357)	556	160	237.75	-	0.67	2.66e-06	0.00286
transcription by RNA polymerase II (GO:0006366)	566	162	242.03	-	0.67	1.69e-06	0.00364
PANTHER GO-Slim Molecular Function	REFLIST (7563)	upload_1 (3234)	upload_1 (expected)	upload_1 (over/under)	upload_1 (fold Enrichment)	upload_1 (raw P-value)	upload_1 (FDR)
molecular function regulator (GO:0098772)	853	296	364.75	-	0.81	0.000948	0.037
nucleic acid binding (GO:0003676)	744	248	318.14	-	0.78	0.000314	0.0132
DNA binding (GO:0003677)	551	161	235.61	-	0.68	6.9e-06	0.000377
cis-regulatory region sequence-specific DNA binding (GO:0000987)	345	96	147.52	-	0.65	0.000102	0.00507
RNA polymerase II cis-regulatory region sequence-specific DNA binding (GO:0000978)	345	96	147.52	-	0.65	0.000102	0.00464
transcription regulator activity (GO:0140110)	525	145	224.49	-	0.65	7.98e-07	7.26e-05
double-stranded DNA binding (GO:0003690)	490	134	209.53	-	0.64	1.09e-06	8.47e-05
sequence-specific DNA binding (GO:0043565)	481	131	205.68	-	0.64	1.1e-06	7.49e-05
DNA-binding transcription factor activity, RNA polymerase II-specific (GO:0000981)	408	107	174.46	-	0.61	2.03e-06	0.000123
sequence-specific double-stranded DNA binding (GO:1990837)	473	124	202.26	-	0.61	2.39e-07	4.34e-05
DNA-binding transcription factor activity (GO:0003700)	443	116	189.43	-	0.61	5.84e-07	6.38e-05
RNA polymerase II transcription regulatory region sequence-specific DNA binding (GO:0000977)	452	118	193.28	-	0.61	3.57e-07	4.88e-05
transcription regulatory region sequence-specific DNA binding (GO:0000976)	468	122	200.12	-	0.61	2.05e-07	0.000112
regulatory region nucleic acid binding (GO:0001067)	468	122	200.12	-	0.61	2.05e-07	5.6e-05
PANTHER GO-Slim Cellular Function	REFLIST (7563)	upload_1 (3234)	upload_1 (expected)	upload_1 (over/under)	upload_1 (fold Enrichment)	upload_1 (raw P-value)	upload_1 (FDR)
There were no significant cellular GO-slim terms

## Sheet: GO terms Component 2 > 0.3
Note: GO results for genes that have loadings on Component 2 > 0.3 (the 8235 retained genes were used as a background set).
PANTHER Protein Class	REFLIST (7563)	upload_1 (1551)	upload_1 (expected)	upload_1 (over/under)	upload_1 (fold Enrichment)	upload_1 (raw P-value)	upload_1 (FDR)
C2H2 zinc finger transcription factor (PC00248)	159	58	32.61	+	1.78	0.000324	0.0203
ion channel (PC00133)	163	56	33.43	+	1.68	0.00134	0.036
zinc finger transcription factor (PC00244)	208	69	42.66	+	1.62	0.000815	0.0255
DNA-binding transcription factor (PC00218)	408	125	83.67	+	1.49	8.48e-05	0.0159
gene-specific transcriptional regulator (PC00264)	444	133	91.05	+	1.46	0.000121	0.0113
oxidoreductase (PC00176)	243	25	49.83	-	0.5	0.000365	0.0172
translational protein (PC00263)	133	10	27.28	-	0.37	0.000676	0.0254
PANTHER GO-Slim Biological Process	REFLIST (7563)	upload_1 (1551)	upload_1 (expected)	upload_1 (over/under)	upload_1 (fold Enrichment)	upload_1 (raw P-value)	upload_1 (FDR)
metal ion transport (GO:0030001)	174	64	35.68	+	1.79	0.000107	0.0128
cation transport (GO:0006812)	230	76	47.17	+	1.61	0.000463	0.0356
regulation of transcription by RNA polymerase II (GO:0006357)	556	170	114.02	+	1.49	4.28e-06	0.00921
transcription by RNA polymerase II (GO:0006366)	566	172	116.07	+	1.48	5.06e-06	0.00544
regulation of transcription, DNA-templated (GO:0006355)	671	193	137.61	+	1.4	2.2e-05	0.0158
regulation of nucleic acid-templated transcription (GO:1903506)	671	193	137.61	+	1.4	2.2e-05	0.0119
regulation of RNA biosynthetic process (GO:2001141)	671	193	137.61	+	1.4	2.2e-05	0.00949
nucleic acid-templated transcription (GO:0097659)	687	196	140.89	+	1.39	3.23e-05	0.00694
transcription, DNA-templated (GO:0006351)	687	196	140.89	+	1.39	3.23e-05	0.00631
regulation of RNA metabolic process (GO:0051252)	703	200	144.17	+	1.39	2.61e-05	0.00803
RNA biosynthetic process (GO:0032774)	689	196	141.3	+	1.39	3.32e-05	0.0055
regulation of cellular macromolecule biosynthetic process (GO:2000112)	719	204	147.45	+	1.38	2.53e-05	0.00908
regulation of nucleobase-containing compound metabolic process (GO:0019219)	720	204	147.66	+	1.38	3.1e-05	0.00834
regulation of macromolecule biosynthetic process (GO:0010556)	721	204	147.86	+	1.38	3.14e-05	0.0075
regulation of cellular biosynthetic process (GO:0031326)	726	205	148.89	+	1.38	3.31e-05	0.00593
regulation of biosynthetic process (GO:0009889)	727	205	149.09	+	1.37	3.36e-05	0.00516
regulation of gene expression (GO:0010468)	802	222	164.47	+	1.35	3.96e-05	0.00568
nucleobase-containing compound biosynthetic process (GO:0034654)	776	211	159.14	+	1.33	0.000162	0.0184
heterocycle biosynthetic process (GO:0018130)	790	211	162.01	+	1.3	0.000421	0.0348
regulation of cellular metabolic process (GO:0031323)	1000	267	205.08	+	1.3	5.47e-05	0.00735
regulation of primary metabolic process (GO:0080090)	948	253	194.41	+	1.3	8.9e-05	0.0113
aromatic compound biosynthetic process (GO:0019438)	791	211	162.22	+	1.3	0.000425	0.0339
cellular macromolecule biosynthetic process (GO:0034645)	888	235	182.11	+	1.29	0.000263	0.0269
macromolecule biosynthetic process (GO:0009059)	890	235	182.52	+	1.29	0.000311	0.0291
regulation of nitrogen compound metabolic process (GO:0051171)	937	247	192.16	+	1.29	0.000221	0.0238
RNA metabolic process (GO:0016070)	863	227	176.98	+	1.28	0.000495	0.0368
regulation of macromolecule metabolic process (GO:0060255)	1010	262	207.13	+	1.26	0.000339	0.0304
regulation of metabolic process (GO:0019222)	1090	281	223.53	+	1.26	0.000283	0.0277
biological regulation (GO:0065007)	2245	532	460.4	+	1.16	0.000393	0.0338
PANTHER GO-Slim Molecular Function	REFLIST (7563)	upload_1 (1551)	upload_1 (expected)	upload_1 (over/under)	upload_1 (fold Enrichment)	upload_1 (raw P-value)	upload_1 (FDR)
voltage-gated cation channel activity (GO:0022843)	69	30	14.15	+	2.12	0.00106	0.0275
voltage-gated channel activity (GO:0022832)	73	31	14.97	+	2.07	0.00139	0.0331
voltage-gated ion channel activity (GO:0005244)	73	31	14.97	+	2.07	0.00139	0.0317
potassium ion transmembrane transporter activity (GO:0015079)	81	32	16.61	+	1.93	0.00234	0.0474
active transmembrane transporter activity (GO:0022804)	86	33	17.64	+	1.87	0.00302	0.05
metal ion transmembrane transporter activity (GO:0046873)	180	67	36.91	+	1.82	4.94e-05	0.00225
inorganic cation transmembrane transporter activity (GO:0022890)	209	75	42.86	+	1.75	5.35e-05	0.00225
monovalent inorganic cation transmembrane transporter activity (GO:0015077)	134	47	27.48	+	1.71	0.00254	0.0495
cation transmembrane transporter activity (GO:0008324)	223	77	45.73	+	1.68	0.000118	0.0043
cation channel activity (GO:0005261)	145	50	29.74	+	1.68	0.00196	0.0413
ion channel activity (GO:0005216)	177	59	36.3	+	1.63	0.00152	0.0333
cis-regulatory region sequence-specific DNA binding (GO:0000987)	345	114	70.75	+	1.61	1.32e-05	0.0012
RNA polymerase II cis-regulatory region sequence-specific DNA binding (GO:0000978)	345	114	70.75	+	1.61	1.32e-05	0.00103
inorganic molecular entity transmembrane transporter activity (GO:0015318)	291	94	59.68	+	1.58	0.00017	0.0058
RNA polymerase II transcription regulatory region sequence-specific DNA binding (GO:0000977)	452	146	92.69	+	1.58	2.02e-06	0.0011
DNA-binding transcription factor activity, RNA polymerase II-specific (GO:0000981)	408	130	83.67	+	1.55	1.45e-05	0.000987
DNA-binding transcription factor activity (GO:0003700)	443	141	90.85	+	1.55	6.28e-06	0.000857
transcription regulatory region sequence-specific DNA binding (GO:0000976)	468	147	95.98	+	1.53	6.27e-06	0.00171
regulatory region nucleic acid binding (GO:0001067)	468	147	95.98	+	1.53	6.27e-06	0.00114
sequence-specific double-stranded DNA binding (GO:1990837)	473	147	97	+	1.52	1.13e-05	0.00123
ion transmembrane transporter activity (GO:0015075)	304	94	62.34	+	1.51	0.000618	0.0169
double-stranded DNA binding (GO:0003690)	490	150	100.49	+	1.49	1.55e-05	0.000941
sequence-specific DNA binding (GO:0043565)	481	147	98.64	+	1.49	2.13e-05	0.00116
transmembrane transporter activity (GO:0022857)	363	109	74.44	+	1.46	0.000521	0.015
transporter activity (GO:0005215)	403	121	82.65	+	1.46	0.000248	0.00754
transcription regulator activity (GO:0140110)	525	156	107.67	+	1.45	4.24e-05	0.00211
DNA binding (GO:0003677)	551	160	113	+	1.42	9.3e-05	0.00363
molecular function regulator (GO:0098772)	853	228	174.93	+	1.3	0.000206	0.00662
nucleic acid binding (GO:0003676)	744	196	152.58	+	1.28	0.00132	0.0327
ion binding (GO:0043167)	373	50	76.49	-	0.65	0.00283	0.0499
small molecule binding (GO:0036094)	190	20	38.96	-	0.51	0.00279	0.0508
structural constituent of ribosome (GO:0003735)	46	1	9.43	-	0.11	0.00286	0.0489
transition metal ion binding (GO:0046914)	36	0	7.38	-	< 0.01	0.00267	0.0502
PANTHER GO-Slim Cellular Component	REFLIST (7563)	upload_1 (1551)	upload_1 (expected)	upload_1 (over/under)	upload_1 (fold Enrichment)	upload_1 (raw P-value)	upload_1 (FDR)
chromatin (GO:0000785)	223	78	45.73	+	1.71	8.59e-05	0.0429

## Sheet: GO terms Component 1 < -0.6
	Referenceset.txt (REF)	upload_1 ( Hierarchy NEW! )
PANTHER GO-Slim Biological Process	#	#	expected	Fold Enrichment	+/-	raw P value	FDR
nucleic acid metabolic process	289	106	66.61	1.59	+	5.38e-05	0.0386
macromolecule metabolic process	978	293	225.42	1.3	+	3.36e-05	0.0361
multicellular organismal process	580	85	133.69	0.64	-	2.77e-05	0.0596
None < .05 FDR molecular
PANTHER GO-Slim Cellular Component	#	#	expected	Fold Enrichment	+/-	raw P value	FDR
nucleus	1231	381	283.74	1.34	+	5.95e-08	1.41e-05
intracellular membrane-bounded organelle	2068	589	476.66	1.24	+	1.11e-07	1.32e-05
intracellular organelle	2460	688	567.01	1.21	+	4.68e-08	2.22e-05
intracellular anatomical structure	3223	866	742.88	1.17	+	9.01e-08	1.43e-05
organelle	2560	703	590.06	1.19	+	3.78e-07	2.56e-05
membrane-bounded organelle	2183	616	503.17	1.22	+	1.47e-07	1.4e-05
plasma membrane	941	157	216.89	0.72	-	4.4e-05	0.00209
membrane	1359	253	313.24	0.81	-	0.000503	0.0199
cell periphery	1093	173	251.93	0.69	-	3.57e-07	2.82e-05
extracellular space	370	43	85.28	0.5	-	2.99e-06	0.000178
extracellular region	401	49	92.43	0.53	-	4.19e-06	0.000221
cell surface	122	10	28.12	0.36	-	0.000435	0.0188

## Sheet: GO terms Component 1 > 0.6
PANTHER GO-Slim Molecular Function	#	#	expected	Fold Enrichment	+/-	raw P value	FDR
organic acid binding	34	12	2.91	4.13	+	0.000165	0.0243
transmembrane signaling receptor activity	317	53	27.1	1.96	+	1.67e-05	0.00984
signaling receptor activity	390	60	33.34	1.8	+	4.29e-05	0.0126
molecular transducer activity	390	60	33.34	1.8	+	4.29e-05	0.00842
nucleic acid binding	725	35	61.98	0.56	-	0.000225	0.0265
None FDR significant for Biological or Cellular function

## Sheet: GO terms Component 2 < -0.6
PANTHER GO-Slim Biological Process	#	#	expected	Fold Enrichment	+/-	raw P value	FDR
regulation of transcription by RNA polymerase II	587	75	131	0.57	-	6.23e-07	0.000268
regulation of DNA-templated transcription	679	88	151.53	0.58	-	1.2e-07	6.42e-05
regulation of gene expression	841	122	187.69	0.65	-	1.15e-06	0.000352
regulation of macromolecule metabolic process	999	167	222.95	0.75	-	0.000158	0.0227
regulation of metabolic process	1068	180	238.34	0.76	-	0.000129	0.0199
regulation of RNA biosynthetic process	681	88	151.98	0.58	-	9.54e-08	6.83e-05
regulation of RNA metabolic process	731	93	163.14	0.57	-	1.59e-08	1.71e-05
regulation of nucleobase-containing compound metabolic process	757	97	168.94	0.57	-	1.19e-08	2.56e-05
regulation of primary metabolic process	938	149	209.33	0.71	-	2.35e-05	0.00459
regulation of nitrogen compound metabolic process	928	149	207.1	0.72	-	4.54e-05	0.00813
regulation of cellular metabolic process	927	142	206.88	0.69	-	4.25e-06	0.000914
regulation of cellular process	2139	397	477.36	0.83	-	6.58e-05	0.0109
regulation of cellular biosynthetic process	723	100	161.35	0.62	-	8.16e-07	0.000292
regulation of biosynthetic process	732	103	163.36	0.63	-	1.54e-06	0.000369
regulation of macromolecule biosynthetic process	724	101	161.57	0.63	-	1.33e-06	0.000358
PANTHER GO-Slim Molecular Function	#	#	expected	Fold Enrichment	+/-	raw P value	FDR
RNA polymerase II cis-regulatory region sequence-specific DNA binding	351	41	78.33	0.52	-	1.75e-05	0.00172
cis-regulatory region sequence-specific DNA binding	356	42	79.45	0.53	-	2e-05	0.00131
transcription cis-regulatory region binding	411	51	91.72	0.56	-	1.83e-05	0.00154
sequence-specific double-stranded DNA binding	414	52	92.39	0.56	-	2.6e-05	0.00128
double-stranded DNA binding	428	54	95.52	0.57	-	2.04e-05	0.00109
DNA binding	502	66	112.03	0.59	-	1.14e-05	0.00167
sequence-specific DNA binding	427	54	95.29	0.57	-	2.02e-05	0.00119
transcription regulatory region nucleic acid binding	411	51	91.72	0.56	-	1.83e-05	0.00135
RNA polymerase II transcription regulatory region sequence-specific DNA binding	395	48	88.15	0.54	-	1.64e-05	0.00193
DNA-binding transcription factor activity, RNA polymerase II-specific	415	45	92.62	0.49	-	3.22e-07	6.32e-05
DNA-binding transcription factor activity	442	48	98.64	0.49	-	1.41e-07	4.14e-05
transcription regulator activity	528	61	117.83	0.52	-	7.41e-08	4.37e-05
PANTHER GO-Slim Cellular Component	#	#	expected	Fold Enrichment	+/-	raw P value	FDR
cytoplasm	2137	565	476.91	1.18	+	2.52e-05	0.012

## Sheet: GO terms Component 2 > 0.6
PANTHER GO-Slim Biological Process	#	#	expected	Fold Enrichment	+/-	raw P value	FDR
monoatomic cation transmembrane transport	159	28	9	3.11	+	6.19e-07	0.000266
monoatomic cation transport	181	31	10.24	3.03	+	2.63e-07	0.000141
monoatomic ion transport	220	36	12.45	2.89	+	7.63e-08	0.000164
transport	776	70	43.91	1.59	+	0.000183	0.0358
monoatomic ion transmembrane transport	191	33	10.81	3.05	+	8.88e-08	9.54e-05
transmembrane transport	285	39	16.13	2.42	+	1.61e-06	0.000431
inorganic cation transmembrane transport	157	27	8.88	3.04	+	1.48e-06	0.000454
inorganic ion transmembrane transport	181	31	10.24	3.03	+	2.63e-07	0.000188
metal ion transport	173	29	9.79	2.96	+	9.54e-07	0.000342
Unclassified	2689	114	152.17	0.75	-	0.000136	0.0325
PANTHER GO-Slim Molecular Function	#	#	expected	Fold Enrichment	+/-	raw P value	FDR
fibroblast growth factor receptor binding	11	5	0.62	8.03	+	0.00115	0.0193
growth factor receptor binding	22	6	1.25	4.82	+	0.00313	0.0473
taste receptor activity	14	6	0.79	7.57	+	0.000464	0.0101
solute:monoatomic cation symporter activity	27	8	1.53	5.24	+	0.000415	0.00939
symporter activity	30	8	1.7	4.71	+	0.000748	0.0152
active transmembrane transporter activity	91	18	5.15	3.5	+	1.67e-05	0.00109
transmembrane transporter activity	391	48	22.13	2.17	+	1.71e-06	0.000168
transporter activity	423	53	23.94	2.21	+	2.58e-07	3.8e-05
active monoatomic ion transmembrane transporter activity	53	12	3	4	+	0.000144	0.00471
monoatomic ion transmembrane transporter activity	248	39	14.03	2.78	+	5.51e-08	3.24e-05
monoatomic cation transmembrane transporter activity	202	34	11.43	2.97	+	9.82e-08	2.89e-05
inorganic anion transmembrane transporter activity	38	8	2.15	3.72	+	0.00274	0.0425
inorganic molecular entity transmembrane transporter activity	231	36	13.07	2.75	+	2.24e-07	4.4e-05
voltage-gated potassium channel activity	56	11	3.17	3.47	+	0.000774	0.0142
potassium ion transmembrane transporter activity	84	14	4.75	2.95	+	0.000675	0.0142
metal ion transmembrane transporter activity	177	28	10.02	2.8	+	4.01e-06	0.000338
inorganic cation transmembrane transporter activity	191	31	10.81	2.87	+	7.42e-07	8.74e-05
salt transmembrane transporter activity	226	31	12.79	2.42	+	2.55e-05	0.00116
monoatomic cation channel activity	144	21	8.15	2.58	+	0.000285	0.00799
monoatomic ion channel activity	185	26	10.47	2.48	+	6.32e-05	0.00233
channel activity	205	28	11.6	2.41	+	4.77e-05	0.00187
passive transmembrane transporter activity	205	28	11.6	2.41	+	4.77e-05	0.00201
voltage-gated monoatomic cation channel activity	85	17	4.81	3.53	+	2.53e-05	0.00124
voltage-gated monoatomic ion channel activity	92	18	5.21	3.46	+	1.9e-05	0.00112
monoatomic ion gated channel activity	154	22	8.72	2.52	+	0.000223	0.00691
gated channel activity	154	22	8.72	2.52	+	0.000223	0.00656
voltage-gated channel activity	92	18	5.21	3.46	+	1.9e-05	0.00102
DNA-binding transcription factor activity, RNA polymerase II-specific	415	47	23.49	2	+	1.58e-05	0.00117
DNA-binding transcription factor activity	442	47	25.01	1.88	+	6.94e-05	0.00241
transcription regulator activity	528	51	29.88	1.71	+	0.00035	0.0086
RNA polymerase II cis-regulatory region sequence-specific DNA binding	351	38	19.86	1.91	+	0.000287	0.00769
cis-regulatory region sequence-specific DNA binding	356	38	20.15	1.89	+	0.000335	0.00857
transcription cis-regulatory region binding	411	41	23.26	1.76	+	0.000772	0.0152
sequence-specific double-stranded DNA binding	414	41	23.43	1.75	+	0.000831	0.0148
double-stranded DNA binding	428	41	24.22	1.69	+	0.00197	0.0323
DNA binding	502	46	28.41	1.62	+	0.00214	0.0341
sequence-specific DNA binding	427	42	24.16	1.74	+	0.000938	0.0163
transcription regulatory region nucleic acid binding	411	41	23.26	1.76	+	0.000772	0.0147
RNA polymerase II transcription regulatory region sequence-specific DNA binding	395	41	22.35	1.83	+	0.000396	0.00932
PANTHER GO-Slim Cellular Component	#	#	expected	Fold Enrichment	+/-	raw P value	FDR
cation channel complex	83	15	4.7	3.19	+	0.000203	0.0241
monoatomic ion channel complex	98	18	5.55	3.25	+	3.97e-05	0.0189
transmembrane transporter complex	115	19	6.51	2.92	+	8.69e-05	0.0206
transporter complex	116	19	6.56	2.89	+	9.62e-05	0.0152

## Sheet: UKB exclusion codes
Diagnosis	Codes	Code type
Dementia	42019.0.0	Main code
	42021.0.0	Main code
	42025.0.0	Main code
	42023.0.0	Main code
	1263	Self report: 20002
Parkinsons	42031.0.0	Main code
	42037.0.0	Main code
	42033.0.0	Main code
	1262	Self report: 20002
MotorNeurone	42029.0.0	Main code
	1259	Self report: 20002
Epilepsy	131049.0.0	Main code
	1264	Self report: 20002
MulitpleSclerosis	131043.0.0	Main code
	1261	Self report: 20002
Stroke*	42011.0.0	Main code
	42009.0.0	Main code
	42007.0.0	Main code
	1081	Self report: 20002
	1583	Self report: 20002
TIA*	131057.0.0	Main code
	1082	Self report: 20002
ProgressiveSupranuclearPalsy	42035.0.0	Main code
IntracranialAbscess	131005.0.0	Main code
	1245	Self report: 20002
CerebralPalsy	131101.0.0	Main code
	1433	Self report: 20002
Anencephaly	132433.0.0	Main code
Encephalocele	132435.0.0	Main code
Microcephaly	132437.0.0	Main code
CongenitalHydrocephalus	132439.0.0	Main code
OtherCongenitalBrainMalformations	132441.0.0	Main code
SpinaBifida	132443.0.0	Main code
	1524	Self report: 20002
SpinalCordOtherCongenital	132445.0.0	Main code
TB_NervousSystem	130025.0.0	Main code
OtherDemyelinatingCNSDisease	131047.0.0	Main code
	1397	Self report: 20002
OtherDemyelinatingAcuteDisseminated	131045.0.0	Main code
OtherDegenerativeBasalGanglia	131029.0.0	Main code
OtherDegenerativeCNSClassified	131041.0.0	Main code
OtherDegenerativeCNSUnclassified	131039.0.0	Main code
	1258	Self report: 20002
GuillainBarre	G610	ICD10: 41270
	1256	Self report: 20002
CerebralCysts	34800	ICD9: 41271
	34809	ICD9: 41271
	Q046	ICD10: 41270
	G930	ICD10: 41270
CerebralCryptococcosis	B451	ICD10: 41270
BrainCompression	3484	ICD9: 41271
	G935	ICD10: 41270
NeoplasmBrain	1910	ICD9: 41271
	1911	ICD9: 41271
	1912	ICD9: 41271
	1913	ICD9: 41271
	1914	ICD9: 41271
	1915	ICD9: 41271
	1916	ICD9: 41271
	1917	ICD9: 41271
	1918	ICD9: 41271
	1919	ICD9: 41271
	1920	ICD9: 41271
	1921	ICD9: 41271
	1983	ICD9: 41271
	2250	ICD9: 41271
	2375	ICD9: 41271
	2396	ICD9: 41271
	C793	ICD10: 41270
	C794	ICD10: 41270
	C710	ICD10: 41270
	C711	ICD10: 41270
	C712	ICD10: 41270
	C713	ICD10: 41270
	C714	ICD10: 41270
	C715	ICD10: 41270
	C716	ICD10: 41270
	C717	ICD10: 41270
	C718	ICD10: 41270
CNSTumours	9380	40011
	9381	40011
	9382	40011
	9383	40011
	9384	40011
	9391	40011
	9392	40011
	9393	40011
	9394	40011
	9400	40011
	9401	40011
	9411	40011
	9420	40011
	9430	40011
	9440	40011
	9441	40011
	9442	40011
	9445	40011
	9450	40011
	9460	40011
	9470	40011
	9471	40011
	9492	40011
	9506	40011
	9522	40011
	9530	40011
	9531	40011
	9532	40011
	9533	40011
	9534	40011
	9537	40011
	9538	40011
	9539	40011
	9540	40011
	9550	40011
	9560	40011
	9561	40011
	9570	40011
	9580	40011
	1659	Self report: 20002
	1031	Self report: 20001
	1032	Self report: 20001
Hydrocephalus	3313	ICD9: 41271
	3314	ICD9: 41271
	74230	ICD9: 41271
	74239	ICD9: 41271
	74231	ICD9: 41271
	74232	ICD9: 41271
	74238	ICD9: 41271
	74239	ICD9: 41271
	G940	ICD10: 41270
	G941	ICD10: 41270
	G942	ICD10: 41270
Neurosyphilis	X0904	ICD9: 41271
	X0940	ICD9: 41271
	X0941	ICD9: 41271
	X0942	ICD9: 41271
	X0943	ICD9: 41271
	X0948	ICD9: 41271
	X0949	ICD9: 41271
	A504	ICD10: 41270
	A521	ICD10: 41270
	A522	ICD10: 41270
	A523	ICD10: 41270
AmoebicBrainAbscess	X0065	ICD9: 41271
	A066	ICD10: 41270
NeuronalCeroidLipofuscinosis	E754	ICD10: 41270
ReductionDeformitiesOfBrain	74220	ICD9: 41271
	74221	ICD9: 41271
	74222	ICD9: 41271
	74223	ICD9: 41271
	74224	ICD9: 41271
	74225	ICD9: 41271
	74228	ICD9: 41271
	74229	ICD9: 41271
	Q043	ICD10: 41270
	Q041	ICD10: 41270
	Q042	ICD10: 41270
	Q045	ICD10: 41270
SenileDegenerationOfBrainUnclassified	3312	ICD9: 41271
	G311	ICD10: 41270
SystemicAtrophyInCNS	G130	ICD10: 41270
	G131	ICD10: 41270
	G132	ICD10: 41270
	G138	ICD10: 41270
BrainInjury*	8510	ICD9: 41271
	8511	ICD9: 41271
	8509	ICD9: 41271
	8520	ICD9: 41271
	8521	ICD9: 41271
	8530	ICD9: 41271
	8531	ICD9: 41271
	8540	ICD9: 41271
	8541	ICD9: 41271
	76703	ICD9: 41271
	76709	ICD9: 41271
	76702	ICD9: 41271
	76701	ICD9: 41271
	76700	ICD9: 41271
	76779	ICD9: 41271
	S0600	ICD10: 41270
	S0601	ICD10: 41270
	S0620	ICD10: 41270
	S0621	ICD10: 41270
	S0630	ICD10: 41270
	S0631	ICD10: 41270
	S0640	ICD10: 41270
	S0641	ICD10: 41270
	S0650	ICD10: 41270
	S0651	ICD10: 41270
	S0660	ICD10: 41270
	S0661	ICD10: 41270
	S0670	ICD10: 41270
	S0671	ICD10: 41270
	S0680	ICD10: 41270
	S0681	ICD10: 41270
	P100	ICD10: 41270
	P101	ICD10: 41270
	P102	ICD10: 41270
	P103	ICD10: 41270
	P104	ICD10: 41270
	P108	ICD10: 41270
	P109	ICD10: 41270
	P110	ICD10: 41270
	P111	ICD10: 41270
	P112	ICD10: 41270
	P114	ICD10: 41270
	P119	ICD10: 41270
	1083	Self report: 20002
AnoxicBrainDamage*	3481	ICD9: 41271
	G931	ICD10: 41270
Meningitis*	130993.0.0	Main code
	130995.0.0	Main code
	130997.0.0	Main code
	130999.0.0	Main code
	130149.0.0	Main code
	1247	Self report: 20002
Encephalitis*	130143.0.0	Main code
	130141.0.0	Main code
	130145.0.0	Main code
	1246	Self report: 20002
Encephalopathy*	3483	ICD9: 41271
	33321	ICD9: 41271
	4370	ICD9: 41271
	X0463	ICD9: 41271
	3316	ICD9: 41271
	I673	ICD10: 41270
	I674	ICD10: 41270
	A812	ICD10: 41270
	B220	ICD10: 41270
	E512	ICD10: 41270
	G92	ICD10: 41270
	G934	ICD10: 41270
SubarachnoidHaemorrhage*	42013.0.0	ICD10: 41270
	1086	Self report: 20002
IntracerebralHaemorrhage*	131363.0.0	ICD10: 41270
CerebralOedema*	3485	ICD9: 41271
	G936	ICD10: 41270
	P110	ICD10: 41270
BrainHaemorrhage*	1491	Self report: 20002
CerebralAneurysm*	1425	Self report: 20002
NeurologicalInjury*	1240	Self report: 20002
	1083	Self report: 20002

[truncated: 8 more sheets: Region ~ PCs, Region ~ g, Region ~ g age moderation, Individual gene-g associations, Individual gene-g GWAS, Mean regional morphometry, Individual gene ~ morph means, spintest_results]
